# Supplementary material for: Bis(acetone 4-phenyl­thio­semi­carbazonato-κ2 N 1,S)zinc(II)
Source: Acta Crystallogr Sect E Struct Rep Online. 2009 Jul 22;65(Pt 8):m969. doi: 10.1107/S1600536809028244 (PMC2977486; doi:10.1107/S1600536809028244)
Supplement: Supplementary file 1 [file e-65-0m969-sup1.cif]

##############################################################################
###                                                                        ###
###        Electronic paper (Acta Crystallographica Section E)             ###
###                                                                        ###
##############################################################################
#                                                                            #
# This CIF contains the data in a paper accepted for publication in Acta     #
# Crystallographica Section E. It conforms to the requirements of Notes      #
# for Authors for Section E, and has been peer reviewed under the auspices   #
# of the IUCr Commission on Journals.                                        #
#                                                                            #
# Full details of the Crystallographic Information File format               #
# are given in the paper "The Crystallographic Information File (CIF):       #
# a New Standard Archive File for Crystallography" by S. R. Hall, F. H.      #
# Allen and I. D. Brown [Acta Cryst. (1991), A47, 655-685].                  #
#                                                                            #
# The current version of the core CIF dictionary is obtainable from          #
# ftp://ftp.iucr.org/pub/cif_core.dic. The current version number is 2.4.    #
#                                                                            #
# Software is freely available for graphical display of the structure(s) in  #
# this CIF.  For information consult the CIF home page http://www.iucr.org/  #
# cif/home.html                                                              #
#                                                                            #
# This file may be used for bona fide research purposes within the           #
# scientific community so long as proper attribution is given to the journal # 
# article from which it was obtained.                                        #
#                                                                            #
##############################################################################
                                             
data_I
_audit_creation_method     SHELXL-97
_chemical_name_systematic
;
Bis(acetone 4-phenylthiosemicarbazonato-\k^2^<i>N</i>^1^,<i>S</i>)zinc(II)
;
_chemical_name_common     ?
_chemical_formula_moiety     'C20 H24 N6 S2 Zn'
_chemical_formula_sum     'C20 H24 N6 S2 Zn'
_chemical_formula_iupac     '[Zn (C10 H12 N3 S)2]'
_chemical_formula_weight     477.94
_chemical_melting_point     ?
_symmetry_cell_setting     Monoclinic
_symmetry_space_group_name_H-M     'C 2/c'
_symmetry_space_group_name_Hall     '-C 2yc'
loop_
    _symmetry_equiv_pos_as_xyz
    'x, y, z'
    '-x, y, -z+1/2'
    'x+1/2, y+1/2, z'
    '-x+1/2, y+1/2, -z+1/2'
    '-x, -y, -z'
    'x, -y, z-1/2'
    '-x+1/2, -y+1/2, -z'
    'x+1/2, -y+1/2, z-1/2'
_cell_length_a     23.5203(5)
_cell_length_b     7.2938(2)
_cell_length_c     15.1134(5)
_cell_angle_alpha     90.00
_cell_angle_beta     122.761(2)
_cell_angle_gamma     90.00
_cell_volume     2180.30(10)
_cell_formula_units_Z     4
_cell_measurement_reflns_used     2390
_cell_measurement_theta_min     3.8
_cell_measurement_theta_max     28.0
_cell_measurement_temperature     153(2)
_exptl_crystal_description     Wedge
_exptl_crystal_colour     Brown
_exptl_crystal_size_max     0.30
_exptl_crystal_size_mid     0.20
_exptl_crystal_size_min     0.05
_exptl_crystal_density_diffrn     1.456
_exptl_crystal_density_meas     ?
_exptl_crystal_density_method     'not measured'
_exptl_crystal_F_000     992
_exptl_absorpt_coefficient_mu     1.337
_exptl_absorpt_correction_type     Multi-scan
_exptl_absorpt_process_details     '(SADABS; Sheldrick, 1996)'
_exptl_absorpt_correction_T_min     0.6899
_exptl_absorpt_correction_T_max     0.9362
_diffrn_ambient_temperature     153(2)
_diffrn_radiation_type     MoK\a
_diffrn_radiation_wavelength     0.71073
_diffrn_radiation_source     'fine-focus sealed tube'
_diffrn_radiation_monochromator     graphite
_diffrn_measurement_device_type     'Bruker SMART APEX'
_diffrn_measurement_method     \w
_diffrn_detector_area_resol_mean     ?
_diffrn_reflns_number     6983
_diffrn_reflns_av_R_equivalents     0.0308
_diffrn_reflns_av_sigmaI/netI     0.0403
_diffrn_reflns_theta_min     2.06
_diffrn_reflns_theta_max     27.49
_diffrn_reflns_theta_full     27.49
_diffrn_measured_fraction_theta_max     0.994
_diffrn_measured_fraction_theta_full     0.994
_diffrn_reflns_limit_h_min     -30
_diffrn_reflns_limit_h_max     30
_diffrn_reflns_limit_k_min     -9
_diffrn_reflns_limit_k_max     9
_diffrn_reflns_limit_l_min     -19
_diffrn_reflns_limit_l_max     19
_diffrn_standards_number     0
_diffrn_standards_interval_count     0
_diffrn_standards_interval_time     0
_diffrn_standards_decay_%     0
_reflns_number_total     2488
_reflns_number_gt     1896
_reflns_threshold_expression     I>2\s(I)
_refine_ls_structure_factor_coef     Fsqd
_refine_ls_matrix_type     full
_refine_ls_R_factor_all     0.0615
_refine_ls_R_factor_gt     0.0385
_refine_ls_wR_factor_gt     0.0927
_refine_ls_wR_factor_ref     0.1034
_refine_ls_goodness_of_fit_ref     1.095
_refine_ls_restrained_S_all     1.095
_refine_ls_number_reflns     2488
_refine_ls_number_parameters     135
_refine_ls_number_restraints     0
_refine_ls_hydrogen_treatment     constr
_refine_ls_weighting_scheme     calc
_refine_ls_weighting_details
           'calc w=1/[\s^2^(Fo^2^)+(0.0387P)^2^+4.48P] where P=(Fo^2^+2Fc^2^)/3'
_atom_sites_solution_hydrogens     geom
_atom_sites_solution_primary     direct
_atom_sites_solution_secondary     difmap
_refine_ls_shift/su_max     0.001
_refine_ls_shift/su_mean     0.001
_refine_diff_density_max     0.400
_refine_diff_density_min     -0.454
_refine_ls_extinction_method     none
_refine_ls_extinction_coef     ?
loop_
    _atom_type_symbol
    _atom_type_description
    _atom_type_scat_dispersion_real
    _atom_type_scat_dispersion_imag
    _atom_type_scat_source
    'C' 'C' 0.0033 0.0016
                         'International Tables Vol C Tables 4.2.6.8 and 6.1.1.4'
    'H' 'H' 0.0000 0.0000
                         'International Tables Vol C Tables 4.2.6.8 and 6.1.1.4'
    'N' 'N' 0.0061 0.0033
                         'International Tables Vol C Tables 4.2.6.8 and 6.1.1.4'
    'S' 'S' 0.1246 0.1234
                         'International Tables Vol C Tables 4.2.6.8 and 6.1.1.4'
    'Zn' 'Zn' 0.2839 1.4301
                         'International Tables Vol C Tables 4.2.6.8 and 6.1.1.4'
_computing_data_collection     'APEX2 (Bruker, 2008)'
_computing_cell_refinement     'SAINT (Bruker, 2008)'
_computing_data_reduction     'SAINT (Bruker, 2008)'
_computing_structure_solution     'SHELXS97 (Sheldrick, 2008)'
_computing_structure_refinement     'SHELXL97 (Sheldrick, 2008)'
_computing_molecular_graphics     'X-SEED (Barbour, 2001)'
_computing_publication_material     'publCIF (Westrip, 2009)'
loop_
    _atom_site_type_symbol
    _atom_site_label
    _atom_site_fract_x
    _atom_site_fract_y
    _atom_site_fract_z
    _atom_site_U_iso_or_equiv
    _atom_site_adp_type
    _atom_site_calc_flag
    _atom_site_refinement_flags
    _atom_site_occupancy
    _atom_site_disorder_assembly
    _atom_site_disorder_group
    Zn Zn1 0.5000 0.30141(7) 0.2500 0.03064(17) Uani d S 1 . .
    S S1 0.55393(4) 0.14771(13) 0.18550(8) 0.0501(3) Uani d . 1 . .
    N N1 0.58756(10) 0.4440(3) 0.34189(19) 0.0245(5) Uani d . 1 . .
    N N2 0.64335(10) 0.3888(3) 0.33788(19) 0.0253(5) Uani d . 1 . .
    N N3 0.68276(11) 0.1943(4) 0.2634(2) 0.0336(6) Uani d . 1 . .
    H H3 0.6712 0.1130 0.2154 0.040 Uiso calc R 1 . .
    C C1 0.75216(12) 0.2404(4) 0.3216(2) 0.0255(6) Uani d . 1 . .
    C C2 0.78857(13) 0.1872(4) 0.2775(2) 0.0296(6) Uani d . 1 . .
    H H2 0.7662 0.1268 0.2113 0.035 Uiso calc R 1 . .
    C C3 0.85719(14) 0.2225(4) 0.3300(3) 0.0348(7) Uani d . 1 . .
    H H3A 0.8816 0.1866 0.2993 0.042 Uiso calc R 1 . .
    C C4 0.89046(13) 0.3090(4) 0.4263(3) 0.0332(7) Uani d . 1 . .
    H H4 0.9376 0.3330 0.4620 0.040 Uiso calc R 1 . .
    C C5 0.85427(13) 0.3606(4) 0.4703(2) 0.0289(6) Uani d . 1 . .
    H H5 0.8770 0.4194 0.5370 0.035 Uiso calc R 1 . .
    C C6 0.78518(13) 0.3275(4) 0.4181(2) 0.0283(6) Uani d . 1 . .
    H H6 0.7608 0.3646 0.4486 0.034 Uiso calc R 1 . .
    C C7 0.63093(13) 0.2588(4) 0.2715(2) 0.0275(6) Uani d . 1 . .
    C C8 0.59964(13) 0.5716(4) 0.4081(2) 0.0302(7) Uani d . 1 . .
    C C9 0.66790(15) 0.6551(5) 0.4773(3) 0.0456(9) Uani d . 1 . .
    H H9A 0.7007 0.5590 0.5196 0.068 Uiso calc R 1 . .
    H H9B 0.6663 0.7453 0.5241 0.068 Uiso calc R 1 . .
    H H9C 0.6815 0.7159 0.4338 0.068 Uiso calc R 1 . .
    C C10 0.54313(16) 0.6384(5) 0.4182(3) 0.0451(9) Uani d . 1 . .
    H H10A 0.5039 0.5575 0.3784 0.068 Uiso calc R 1 . .
    H H10B 0.5307 0.7633 0.3903 0.068 Uiso calc R 1 . .
    H H10C 0.5578 0.6380 0.4925 0.068 Uiso calc R 1 . .
loop_
    _atom_site_aniso_label
    _atom_site_aniso_U_11
    _atom_site_aniso_U_22
    _atom_site_aniso_U_33
    _atom_site_aniso_U_12
    _atom_site_aniso_U_13
    _atom_site_aniso_U_23
    Zn1 0.0144(2) 0.0296(3) 0.0436(3) 0.000 0.0129(2) 0.000
    S1 0.0171(3) 0.0539(6) 0.0665(7) -0.0064(3) 0.0143(4) -0.0345(5)
    N1 0.0156(9) 0.0257(12) 0.0320(14) 0.0020(9) 0.0128(10) 0.0034(11)
    N2 0.0148(10) 0.0287(12) 0.0321(14) 0.0015(9) 0.0124(10) -0.0009(11)
    N3 0.0196(11) 0.0373(14) 0.0408(16) -0.0017(10) 0.0143(11) -0.0158(13)
    C1 0.0168(11) 0.0235(14) 0.0328(16) 0.0030(10) 0.0113(12) 0.0006(12)
    C2 0.0245(13) 0.0303(15) 0.0332(17) 0.0041(12) 0.0152(13) -0.0016(14)
    C3 0.0241(14) 0.0429(18) 0.0432(19) 0.0065(13) 0.0221(14) 0.0041(16)
    C4 0.0189(12) 0.0373(17) 0.0398(18) 0.0023(12) 0.0136(13) 0.0086(15)
    C5 0.0216(13) 0.0264(14) 0.0310(17) 0.0007(11) 0.0092(12) 0.0040(13)
    C6 0.0219(13) 0.0307(16) 0.0328(17) 0.0034(11) 0.0152(13) 0.0004(13)
    C7 0.0171(12) 0.0299(15) 0.0328(17) -0.0001(11) 0.0116(12) -0.0030(13)
    C8 0.0228(13) 0.0258(15) 0.0408(18) 0.0015(11) 0.0165(13) -0.0037(14)
    C9 0.0297(15) 0.0361(19) 0.063(2) -0.0023(13) 0.0197(17) -0.0213(17)
    C10 0.0321(16) 0.046(2) 0.062(2) 0.0046(14) 0.0284(17) -0.0102(18)
loop_
    _geom_bond_atom_site_label_1
    _geom_bond_atom_site_label_2
    _geom_bond_site_symmetry_2
    _geom_bond_distance
    _geom_bond_publ_flag
    Zn1 N1 . 2.039(2) ?
    Zn1 N1 2_655 2.039(2) ?
    Zn1 S1 . 2.2702(8) ?
    Zn1 S1 2_655 2.2702(8) ?
    S1 C7 . 1.754(3) ?
    N1 C8 . 1.281(4) ?
    N1 N2 . 1.405(3) ?
    N2 C7 . 1.294(4) ?
    N3 C7 . 1.372(3) ?
    N3 C1 . 1.413(3) ?
    N3 H3 . 0.8600 ?
    C1 C6 . 1.381(4) ?
    C1 C2 . 1.395(4) ?
    C2 C3 . 1.384(4) ?
    C2 H2 . 0.9500 ?
    C3 C4 . 1.376(5) ?
    C3 H3A . 0.9500 ?
    C4 C5 . 1.386(4) ?
    C4 H4 . 0.9500 ?
    C5 C6 . 1.390(4) ?
    C5 H5 . 0.9500 ?
    C6 H6 . 0.9500 ?
    C8 C9 . 1.492(4) ?
    C8 C10 . 1.499(4) ?
    C9 H9A . 0.9800 ?
    C9 H9B . 0.9800 ?
    C9 H9C . 0.9800 ?
    C10 H10A . 0.9800 ?
    C10 H10B . 0.9800 ?
    C10 H10C . 0.9800 ?
loop_
    _geom_angle_atom_site_label_1
    _geom_angle_atom_site_label_2
    _geom_angle_atom_site_label_3
    _geom_angle_site_symmetry_1
    _geom_angle_site_symmetry_3
    _geom_angle
    _geom_angle_publ_flag
    N1 Zn1 N1 . 2_655 118.66(13) ?
    N1 Zn1 S1 . . 87.20(6) ?
    N1 Zn1 S1 2_655 . 123.54(7) ?
    N1 Zn1 S1 . 2_655 123.54(7) ?
    N1 Zn1 S1 2_655 2_655 87.20(6) ?
    S1 Zn1 S1 . 2_655 120.82(6) ?
    C7 S1 Zn1 . . 92.67(9) ?
    C8 N1 N2 . . 115.1(2) ?
    C8 N1 Zn1 . . 128.17(17) ?
    N2 N1 Zn1 . . 116.57(17) ?
    C7 N2 N1 . . 114.8(2) ?
    C7 N3 C1 . . 130.2(3) ?
    C7 N3 H3 . . 114.9 ?
    C1 N3 H3 . . 114.9 ?
    C6 C1 C2 . . 119.5(2) ?
    C6 C1 N3 . . 124.5(2) ?
    C2 C1 N3 . . 116.0(3) ?
    C3 C2 C1 . . 120.1(3) ?
    C3 C2 H2 . . 120.0 ?
    C1 C2 H2 . . 120.0 ?
    C4 C3 C2 . . 120.8(3) ?
    C4 C3 H3A . . 119.6 ?
    C2 C3 H3A . . 119.6 ?
    C3 C4 C5 . . 119.1(2) ?
    C3 C4 H4 . . 120.5 ?
    C5 C4 H4 . . 120.5 ?
    C4 C5 C6 . . 120.9(3) ?
    C4 C5 H5 . . 119.6 ?
    C6 C5 H5 . . 119.6 ?
    C1 C6 C5 . . 119.7(3) ?
    C1 C6 H6 . . 120.1 ?
    C5 C6 H6 . . 120.1 ?
    N2 C7 N3 . . 118.8(2) ?
    N2 C7 S1 . . 128.47(19) ?
    N3 C7 S1 . . 112.8(2) ?
    N1 C8 C9 . . 123.0(2) ?
    N1 C8 C10 . . 118.8(3) ?
    C9 C8 C10 . . 118.2(3) ?
    C8 C9 H9A . . 109.5 ?
    C8 C9 H9B . . 109.5 ?
    H9A C9 H9B . . 109.5 ?
    C8 C9 H9C . . 109.5 ?
    H9A C9 H9C . . 109.5 ?
    H9B C9 H9C . . 109.5 ?
    C8 C10 H10A . . 109.5 ?
    C8 C10 H10B . . 109.5 ?
    H10A C10 H10B . . 109.5 ?
    C8 C10 H10C . . 109.5 ?
    H10A C10 H10C . . 109.5 ?
    H10B C10 H10C . . 109.5 ?
loop_
    _geom_torsion_atom_site_label_1
    _geom_torsion_atom_site_label_2
    _geom_torsion_atom_site_label_3
    _geom_torsion_atom_site_label_4
    _geom_torsion_site_symmetry_1
    _geom_torsion_site_symmetry_2
    _geom_torsion_site_symmetry_3
    _geom_torsion_site_symmetry_4
    _geom_torsion
    _geom_torsion_publ_flag
    N1 Zn1 S1 C7 . . . . 4.02(12) ?
    N1 Zn1 S1 C7 2_655 . . . 126.96(13) ?
    S1 Zn1 S1 C7 2_655 . . . -123.93(11) ?
    N1 Zn1 N1 C8 2_655 . . . 52.6(2) ?
    S1 Zn1 N1 C8 . . . . 179.7(3) ?
    S1 Zn1 N1 C8 2_655 . . . -54.6(3) ?
    N1 Zn1 N1 N2 2_655 . . . -132.0(2) ?
    S1 Zn1 N1 N2 . . . . -4.85(18) ?
    S1 Zn1 N1 N2 2_655 . . . 120.81(17) ?
    C8 N1 N2 C7 . . . . 179.4(3) ?
    Zn1 N1 N2 C7 . . . . 3.4(3) ?
    C7 N3 C1 C6 . . . . 18.0(5) ?
    C7 N3 C1 C2 . . . . -163.9(3) ?
    C6 C1 C2 C3 . . . . -0.3(4) ?
    N3 C1 C2 C3 . . . . -178.5(3) ?
    C1 C2 C3 C4 . . . . 0.4(5) ?
    C2 C3 C4 C5 . . . . 0.0(5) ?
    C3 C4 C5 C6 . . . . -0.6(4) ?
    C2 C1 C6 C5 . . . . -0.3(4) ?
    N3 C1 C6 C5 . . . . 177.8(3) ?
    C4 C5 C6 C1 . . . . 0.7(4) ?
    N1 N2 C7 N3 . . . . -179.0(2) ?
    N1 N2 C7 S1 . . . . 1.3(4) ?
    C1 N3 C7 N2 . . . . 3.8(5) ?
    C1 N3 C7 S1 . . . . -176.5(3) ?
    Zn1 S1 C7 N2 . . . . -4.3(3) ?
    Zn1 S1 C7 N3 . . . . 176.0(2) ?
    N2 N1 C8 C9 . . . . -0.7(4) ?
    Zn1 N1 C8 C9 . . . . 174.8(2) ?
    N2 N1 C8 C10 . . . . -179.7(3) ?
    Zn1 N1 C8 C10 . . . . -4.1(4) ?
loop_
    _geom_hbond_atom_site_label_D
    _geom_hbond_atom_site_label_H
    _geom_hbond_atom_site_label_A
    _geom_hbond_site_symmetry_A
    _geom_hbond_distance_DH
    _geom_hbond_distance_HA
    _geom_hbond_distance_DA
    _geom_hbond_angle_DHA
    N3 H3 Cg 4_645 0.86 2.86 3.671(3) 157
data_global
_journal_date_recd_electronic     2009-07-16
_journal_date_accepted     2009-07-17
_journal_name_full     'Acta Crystallographica, Section E'
_journal_year     2009
_journal_volume     65
_journal_issue      8
_journal_page_first     m969
_journal_page_last     m969
_journal_paper_category     QM
_journal_coeditor_code     BT5011
_publ_contact_author_name     'Prof. Mohd. Jamil Maah'
_publ_contact_author_address
;
Department of Chemistry
University Malaya
50603 Kuala  Lumpur
Malaysia
;
_publ_contact_author_email     mjamil@um.edu.my
_publ_contact_author_fax     ?
_publ_contact_author_phone     ?
_publ_section_title
;
Bis(acetone 4-phenylthiosemicarbazonato-\k^2^<i>N</i>^1^,<i>S</i>)zinc(II)
;
loop_
    _publ_author_name
    _publ_author_address
    'Tan, Kong Wai '
;
Department of Chemistry
University of Malaya
50603 Kuala  Lumpur
Malaysia
;
    'Ng, Chew Hee'
;
Faculty of Engineering and Science,
Universiti Tunku Abdul Rahman
53300 Kuala Lumpur
Malaysia
;
    'Maah, Mohd Jamil'
;
Department of Chemistry
University of Malaya
50603 Kuala Lumpur
Malaysia
;
    'Ng, Seik Weng'
;
Department of Chemistry
University of Malaya
50603 Kuala Lumpur
Malaysia
;
