# Supplementary material for: Bis(acetone 4-phenyl­thio­semi­carbazonato-κ2 N 1,S)zinc(II)
Source: Acta Crystallogr Sect E Struct Rep Online. 2009 Jul 22;65(Pt 8):m969. doi: 10.1107/S1600536809028244 (PMC2977486; doi:10.1107/S1600536809028244)
Supplement: Supplementary file 2 [file e-65-0m969-Isup2.hkl]

# 
# h,k,l, Fc-squared, Fo-squared, sigma(Fo-squared) and status flag 
# 
data_I
_shelx_title '  C2/c' 
_shelx_refln_list_code          4 
_shelx_F_calc_maximum      345.40 
_exptl_crystal_F_000       992.00 
_reflns_d_resolution_high  0.7698 
 
loop_ 
 _symmetry_equiv_pos_as_xyz 
 'x, y, z' 
 '-x, y, -z+1/2' 
 'x+1/2, y+1/2, z' 
 '-x+1/2, y+1/2, -z+1/2' 
 '-x, -y, -z' 
 'x, -y, z-1/2' 
 '-x+1/2, -y+1/2, -z' 
 'x+1/2, -y+1/2, z-1/2' 
 
_cell_length_a    23.5203 
_cell_length_b     7.2938 
_cell_length_c    15.1134 
_cell_angle_alpha  90.000 
_cell_angle_beta  122.761 
_cell_angle_gamma  90.000 
 
_shelx_F_squared_multiplier     1.000 
 
loop_ 
 _refln_index_h 
 _refln_index_k 
 _refln_index_l 
 _refln_F_squared_calc 
 _refln_F_squared_meas 
 _refln_F_squared_sigma 
 _refln_observed_status 
   2   0   0     4911.40     5063.19     91.81 o 
   4   0   0      831.83     1035.81     25.53 o 
   6   0   0     5695.56     5821.58     99.16 o 
   8   0   0     3448.14     3295.24     67.95 o 
  10   0   0      151.59      221.95     21.72 o 
  12   0   0      830.66      787.94     37.31 o 
  14   0   0     5659.89     5639.32    116.84 o 
  16   0   0     4802.88     5110.86    113.42 o 
  18   0   0     5016.00     5110.12    118.31 o 
  20   0   0    11156.93    10980.55    210.55 o 
  22   0   0     5374.08     5570.17    135.07 o 
  24   0   0      688.53      686.88     60.40 o 
   1   1   0     6516.57     6370.31    110.58 o 
   3   1   0       36.03       76.00      5.85 o 
   5   1   0      103.28      126.53     10.30 o 
   7   1   0     2761.94     2811.32     38.22 o 
   9   1   0     5143.08     5251.29     64.63 o 
  11   1   0     4968.47     5055.69     71.06 o 
  13   1   0     2275.27     2284.81     45.36 o 
  15   1   0       92.25      105.88     18.62 o 
  17   1   0     1108.78     1180.94     46.05 o 
  19   1   0       61.70       64.44     24.01 o 
  21   1   0      209.06      240.00     29.32 o 
  23   1   0      589.75      617.85     40.54 o 
  25   1   0      426.88      438.77     39.25 o 
   0   2   0    82340.26    83858.63   1422.61 o 
   2   2   0      286.16      315.20     36.94 o 
   4   2   0     7194.08     7218.64    105.86 o 
   6   2   0    12324.66    12612.81    136.35 o 
   8   2   0     6152.89     6336.07     69.41 o 
  10   2   0       36.78       60.63     11.52 o 
  12   2   0      142.52      141.30     15.32 o 
  14   2   0     1951.80     1937.25     43.73 o 
  16   2   0     6177.32     5902.42     89.62 o 
  18   2   0     2171.31     2220.58     53.10 o 
  20   2   0     1639.98     1536.11     47.55 o 
  22   2   0      669.97      708.80     40.89 o 
  24   2   0      869.10     1019.04    124.51 o 
   1   3   0       14.62       67.96     10.64 o 
   3   3   0     2678.18     2663.13     52.11 o 
   5   3   0     9173.38     9047.72    119.10 o 
   7   3   0    17048.68    16615.23    233.69 o 
   9   3   0     6176.14     5859.51     86.41 o 
  11   3   0     3148.40     2873.70     45.33 o 
  13   3   0     4695.77     4690.19     67.97 o 
  15   3   0     1191.45     1344.62     36.77 o 
  17   3   0       17.59        6.23     19.41 o 
  19   3   0       30.14       -4.61     21.83 o 
  21   3   0       24.81      -31.47     38.51 o 
  23   3   0      889.01      995.50     75.86 o 
   0   4   0     2814.43     2937.98     74.63 o 
   2   4   0      739.12      708.56     25.92 o 
   4   4   0      602.94      673.37     26.00 o 
   6   4   0       92.46      119.17     28.02 o 
   8   4   0     6181.74     5985.11    233.12 o 
  10   4   0     4240.33     3854.16     79.95 o 
  12   4   0     1745.12     1687.95     69.53 o 
  14   4   0       15.39       22.59     22.55 o 
  16   4   0      492.88      418.23     37.32 o 
  18   4   0      866.07      949.50     65.65 o 
  20   4   0      338.55      385.09     82.55 o 
  22   4   0       13.89        5.96     67.33 o 
   1   5   0     1339.60     1107.38     34.64 o 
   3   5   0     4764.42     4880.98     81.10 o 
   5   5   0     4188.07     4095.20     72.15 o 
   7   5   0     3250.84     3092.57     61.80 o 
   9   5   0     1803.45     1598.92     45.27 o 
  11   5   0      849.84      716.73     54.43 o 
  13   5   0     3296.05     3051.15    337.10 o 
  15   5   0     3194.20     2975.30     76.43 o 
  17   5   0      887.76     1027.61    100.70 o 
  19   5   0     1000.59     1161.61    113.36 o 
  21   5   0      257.95      322.01     89.73 o 
   0   6   0     1456.61     1258.53     57.13 o 
   2   6   0      492.71      429.90     30.16 o 
   4   6   0     1575.69     1614.38     41.90 o 
   6   6   0      833.14      886.83     34.64 o 
   8   6   0     1329.71     1263.12     44.87 o 
  10   6   0       37.42       66.30     50.56 o 
  12   6   0      224.93      152.63     61.44 o 
  14   6   0      205.16      151.72     66.39 o 
  16   6   0       36.17        5.89     67.39 o 
  18   6   0     2565.65     2707.47    155.74 o 
   1   7   0     3490.96     3398.87    109.77 o 
   3   7   0      700.74      961.01     65.88 o 
   5   7   0       33.08      102.41     32.77 o 
   7   7   0      134.75      147.08     35.52 o 
   9   7   0      454.38      504.85     58.98 o 
  11   7   0       26.44        8.05     61.64 o 
  13   7   0     1009.84      997.07    109.74 o 
  15   7   0     1087.69     1135.45    119.50 o 
  17   7   0       40.66      -35.87     79.49 o 
   0   8   0      589.34      607.35     92.64 o 
   2   8   0      352.62      273.50     43.80 o 
   4   8   0      438.46      418.34     48.47 o 
   6   8   0      125.32       61.31     38.53 o 
   8   8   0       43.93        6.50     45.18 o 
  10   8   0     4315.77     4570.45    198.38 o 
  12   8   0      488.98      473.56     95.24 o 
   1   9   0       64.75       -5.08     33.49 o 
   3   9   0        0.44      -46.00     38.87 o 
   5   9   0      107.89      143.99     45.40 o 
   7   9   0      187.51      238.63     80.08 o 
 -25   1   1       16.79      -29.61     27.07 o 
 -23   1   1     1844.70     1744.21     53.60 o 
 -21   1   1     5459.68     5350.25     91.06 o 
 -19   1   1      640.51      784.79     36.16 o 
 -17   1   1    15413.05    15153.23    184.89 o 
 -15   1   1    17477.80    17341.87    202.82 o 
 -13   1   1      974.47      855.81     27.93 o 
 -11   1   1     8876.26     9814.55    118.93 o 
  -9   1   1      159.99      165.13     11.07 o 
  -7   1   1      165.65      259.82     12.93 o 
  -5   1   1       30.07       42.37      6.03 o 
  -3   1   1     6922.03     7034.62     74.83 o 
  -1   1   1    65787.76    66386.80    711.58 o 
   1   1   1     9076.50     8897.36    291.09 o 
   3   1   1    23906.85    24886.79    247.68 o 
   5   1   1    15352.30    15501.34    142.28 o 
   7   1   1    30262.90    31701.19    345.64 o 
   9   1   1     1327.14     1667.82     65.77 o 
  11   1   1     1726.63     1819.69     35.54 o 
  13   1   1     2675.14     2717.60     50.64 o 
  15   1   1     2008.77     2024.44     45.92 o 
  17   1   1     4493.34     4246.61     73.71 o 
  19   1   1     2309.42     2267.79     55.20 o 
  21   1   1     3532.73     3429.36     72.07 o 
  23   1   1     2124.49     1854.48     56.98 o 
 -24   2   1     1115.11     1109.58     49.53 o 
 -22   2   1      644.36      613.82     38.17 o 
 -20   2   1       85.30       53.63     22.90 o 
 -18   2   1       59.80       85.54     21.06 o 
 -16   2   1      141.63      139.60     19.89 o 
 -14   2   1     2217.30     2372.48     52.64 o 
 -12   2   1     2919.08     2859.26     50.00 o 
 -10   2   1     5301.04     4865.41     57.34 o 
  -8   2   1    23567.35    24329.18    249.66 o 
  -6   2   1     5328.12     5101.41     61.12 o 
  -4   2   1     1449.61     1405.96     26.18 o 
  -2   2   1     3101.06     3319.60     48.64 o 
   0   2   1     1987.58     2124.19     95.81 o 
   2   2   1     8009.39     8060.55    121.83 o 
   4   2   1     1932.63     2247.36     55.32 o 
   6   2   1     4039.18     4308.61     90.98 o 
   8   2   1    16337.73    16381.32    154.96 o 
  10   2   1     9378.33     9013.07    103.36 o 
  12   2   1     8745.67     8244.89     99.13 o 
  14   2   1     6183.86     5893.13    100.16 o 
  16   2   1      314.33      281.16     26.74 o 
  18   2   1      934.63      877.10     37.47 o 
  20   2   1       33.84        5.51     24.41 o 
  22   2   1        4.90       -5.93     40.49 o 
  24   2   1      162.46       99.37     51.32 o 
 -25   3   1      681.29      698.01    122.79 o 
 -23   3   1      714.11      677.28     41.88 o 
 -21   3   1      416.07      428.60     33.83 o 
 -19   3   1      158.30      174.18     25.42 o 
 -17   3   1      792.06      816.48     35.29 o 
 -15   3   1       56.69       12.93     20.06 o 
 -13   3   1      173.78      209.96     22.04 o 
 -11   3   1     5430.86     5530.00     85.28 o 
  -9   3   1     3600.23     3532.61     56.67 o 
  -7   3   1     2709.24     2563.78     45.42 o 
  -5   3   1     8981.70     8807.96    115.30 o 
  -3   3   1     3715.32     3530.77     53.81 o 
  -1   3   1      936.19     1004.14     29.81 o 
   1   3   1       68.20       85.64     16.87 o 
   3   3   1     2246.72     2507.32     63.42 o 
   5   3   1      966.63      916.46     26.99 o 
   7   3   1     4603.53     4649.19     81.78 o 
   9   3   1     3166.16     3246.50     65.38 o 
  11   3   1     1999.23     1988.30     41.98 o 
  13   3   1       13.51       21.40     16.99 o 
  15   3   1     1763.02     1746.07     42.33 o 
  17   3   1     2154.49     1775.20     87.12 o 
  19   3   1        4.97      -54.89     36.59 o 
  21   3   1       14.64      -79.74     56.68 o 
  23   3   1      595.45      671.83     97.05 o 
 -24   4   1      713.06      717.41    102.72 o 
 -22   4   1      627.27      636.71     95.70 o 
 -20   4   1      251.93      245.54     42.56 o 
 -18   4   1     1930.19     1821.54     80.10 o 
 -16   4   1      941.14     1046.25     58.63 o 
 -14   4   1      776.03      943.96     59.03 o 
 -12   4   1     2756.42     2859.45     85.37 o 
 -10   4   1     6920.65     6502.90     97.50 o 
  -8   4   1    13588.24    13182.27    171.97 o 
  -6   4   1     4194.24     3931.62     64.58 o 
  -4   4   1     7716.90     7399.05    103.29 o 
  -2   4   1     2454.06     2311.82     56.49 o 
   0   4   1      103.86      199.54     23.03 o 
   2   4   1     9691.87     9489.14    151.74 o 
   4   4   1     1578.60     1512.10     43.88 o 
   6   4   1     3042.74     2995.56     64.90 o 
   8   4   1     8991.99     8568.73    146.14 o 
  10   4   1     5535.11     5322.92     98.83 o 
  12   4   1     2736.81     2866.23     71.36 o 
  14   4   1     2791.73     2784.24     70.60 o 
  16   4   1     1120.35     1302.25     80.79 o 
  18   4   1     1397.35     1284.60    111.99 o 
  20   4   1      435.83      497.85     89.13 o 
  22   4   1       20.66       -3.20     70.03 o 
 -21   5   1      766.84      718.87    101.49 o 
 -19   5   1      481.36      588.38     91.64 o 
 -17   5   1      905.61      881.64     58.11 o 
 -15   5   1     1178.81     1256.70     99.95 o 
 -13   5   1      100.69      153.38     30.70 o 
 -11   5   1       28.18       59.43     24.99 o 
  -9   5   1     1946.84     1895.20     47.22 o 
  -7   5   1      898.91      842.54     32.92 o 
  -5   5   1      613.13      689.03     42.31 o 
  -3   5   1       74.85      153.72     16.80 o 
  -1   5   1      394.71      377.46     23.96 o 
   1   5   1      446.15      413.83     24.99 o 
   3   5   1     1907.67     1942.07     46.93 o 
   5   5   1     1062.81     1136.55     41.31 o 
   7   5   1      196.70      299.99     50.54 o 
   9   5   1     1152.36     1120.70    106.21 o 
  11   5   1     1724.27     1506.45     71.84 o 
  13   5   1        8.72      -14.37     38.54 o 
  15   5   1      292.44      375.23     59.58 o 
  17   5   1      704.92      778.14    148.54 o 
  19   5   1      592.73      616.47    101.14 o 
 -20   6   1      137.08      188.62     88.25 o 
 -18   6   1     1689.32     1761.34    128.98 o 
 -16   6   1     1867.78     2006.14    129.36 o 
 -14   6   1     1199.34     1244.06    105.64 o 
 -12   6   1      473.36      435.03     52.81 o 
 -10   6   1      801.89      807.09     59.59 o 
  -8   6   1     1195.85     1046.20     48.38 o 
  -6   6   1      144.04      119.33     24.17 o 
  -4   6   1     1861.46     1781.47     49.45 o 
  -2   6   1     7553.02     7525.68    138.27 o 
   0   6   1     1902.35     1857.09     60.37 o 
   2   6   1     5996.54     5775.71     97.46 o 
   4   6   1     2655.44     2677.46     58.16 o 
   6   6   1       62.18       44.68     23.91 o 
   8   6   1       49.48       40.86     28.10 o 
  10   6   1     1046.77     1107.06     66.49 o 
  12   6   1     1007.77      945.85     97.12 o 
  14   6   1      236.47      183.95     52.87 o 
  16   6   1      509.82      428.82     89.24 o 
  18   6   1     2134.80     2141.17    144.43 o 
 -17   7   1      208.37      -40.64     73.26 o 
 -15   7   1       71.76       20.78     72.96 o 
 -13   7   1      213.45      141.63     51.65 o 
 -11   7   1     3033.75     2932.31    107.09 o 
  -9   7   1      147.43       28.48     28.05 o 
  -7   7   1       30.09       -1.25     24.75 o 
  -5   7   1      820.57      965.67     53.33 o 
  -3   7   1     1520.47     1365.04     57.76 o 
  -1   7   1      377.57      445.75     52.79 o 
   1   7   1      382.64      334.22     50.84 o 
   3   7   1     1500.81     1439.24     60.66 o 
   5   7   1      186.15      177.27     37.39 o 
   7   7   1      340.06      364.24     43.02 o 
   9   7   1      475.46      374.81     78.66 o 
  11   7   1      302.15      236.55     76.61 o 
  13   7   1      106.27       98.23     74.40 o 
  15   7   1       10.07        3.75     76.51 o 
 -14   8   1      352.33      300.97     90.35 o 
 -12   8   1       96.09      104.43     62.56 o 
 -10   8   1        2.17       -6.32     47.39 o 
  -8   8   1      214.84      105.72     65.63 o 
  -6   8   1      114.26      141.36     39.89 o 
  -4   8   1       20.06       23.64     33.43 o 
  -2   8   1     1443.88     1440.53     65.00 o 
   0   8   1      398.10      432.86     47.05 o 
   2   8   1      444.34      436.89     48.78 o 
   4   8   1      974.28      959.20     60.84 o 
   6   8   1      269.35      211.82     52.13 o 
   8   8   1       48.46        2.57     66.99 o 
  10   8   1       21.80      102.91     76.88 o 
  12   8   1       33.90       68.18     80.35 o 
  -7   9   1     1125.35     1340.28     91.13 o 
  -5   9   1     1065.69     1110.57     69.35 o 
  -3   9   1      455.50      437.05     63.15 o 
  -1   9   1       62.89       90.99     41.89 o 
   1   9   1       81.95        2.63     59.26 o 
   3   9   1      286.40      204.37    117.07 o 
   5   9   1      360.39      347.67     87.62 o 
   7   9   1      254.11      151.05     80.80 o 
 -26   0   2       11.59       -3.67     38.70 o 
 -24   0   2      765.16      750.78     58.16 o 
 -22   0   2     2093.62     2023.01     76.34 o 
 -20   0   2      228.17      251.87     36.42 o 
 -18   0   2     1782.20     1592.75     78.24 o 
 -16   0   2    23989.78    24312.62    388.22 o 
 -14   0   2    24888.60    25021.61    392.91 o 
 -12   0   2    13370.76    14033.92    230.41 o 
 -10   0   2      150.55      120.53     16.79 o 
  -8   0   2     4697.81     4879.31     72.23 o 
  -6   0   2       77.31      160.65     18.14 o 
  -4   0   2    28029.10    28815.24    356.23 o 
  -2   0   2    11070.63    11948.89    198.61 o 
   0   0   2    50155.04    48372.10   1216.61 o 
   2   0   2     7037.62     6993.53     94.39 o 
   4   0   2    11969.08    11983.67    199.31 o 
   6   0   2    16562.04    16872.04    463.43 o 
   8   0   2     3022.58     2973.04     57.69 o 
  10   0   2     3549.19     3879.97     74.01 o 
  12   0   2      104.26       80.07     58.31 o 
  14   0   2      416.68      462.81     37.22 o 
  16   0   2     5381.41     5247.98    118.13 o 
  18   0   2     1280.64     1346.57     61.48 o 
  20   0   2     7802.46     7455.56    226.97 o 
  22   0   2     5111.91     5040.99    130.86 o 
 -27   1   2      623.11      636.08     44.13 o 
 -25   1   2      952.53     1016.53     47.91 o 
 -23   1   2     1378.45     1443.11     48.44 o 
 -21   1   2      271.40      345.83     29.45 o 
 -19   1   2      494.05      564.14     31.55 o 
 -17   1   2     2991.86     2962.21     62.91 o 
 -15   1   2     1254.25     1377.55     36.60 o 
 -13   1   2     2163.46     2314.55     43.93 o 
 -11   1   2        8.85       61.13      9.97 o 
  -9   1   2     9656.59    10059.82    106.17 o 
  -7   1   2     4147.03     4439.59     67.24 o 
  -5   1   2     2602.51     2666.32     37.45 o 
  -3   1   2    15194.89    15529.37    195.92 o 
  -1   1   2    14260.60    14660.83    152.69 o 
   1   1   2    10085.89     9774.56    210.46 o 
   3   1   2    17438.43    18401.54    173.02 o 
   5   1   2      784.98      953.39     18.10 o 
   7   1   2     3894.65     4200.16     53.05 o 
   9   1   2     6955.84     7253.48     85.01 o 
  11   1   2      824.51      763.91     28.88 o 
  13   1   2     3089.21     2932.89     57.13 o 
  15   1   2      542.74      568.99     29.46 o 
  17   1   2        1.49       48.99     21.46 o 
  19   1   2      214.93      256.90     30.61 o 
  21   1   2        4.58       40.53     40.37 o 
  23   1   2      184.85      158.01     49.85 o 
 -26   2   2       76.83       45.74     29.66 o 
 -24   2   2      356.23      314.25     33.30 o 
 -22   2   2      758.79      756.73     40.27 o 
 -20   2   2     1802.32     1743.44     48.64 o 
 -18   2   2     2694.08     2248.67     51.61 o 
 -16   2   2     6355.05     6318.24     92.48 o 
 -14   2   2     1826.33     1715.76     35.14 o 
 -12   2   2     2326.46     2180.23     63.48 o 
 -10   2   2     1273.59     1263.52     30.17 o 
  -8   2   2    16625.67    17860.00    186.47 o 
  -6   2   2     9699.96     9790.74    119.34 o 
  -4   2   2     2366.65     2574.75     37.77 o 
  -2   2   2     4582.87     4762.57     74.28 o 
   0   2   2    24320.26    24214.05    421.96 o 
   2   2   2    15705.01    15700.37    374.73 o 
   4   2   2    10715.40    10722.86    157.10 o 
   6   2   2     3772.06     3909.43     49.55 o 
   8   2   2     1302.32     1212.68     26.36 o 
  10   2   2     2293.13     2449.38     46.85 o 
  12   2   2      389.74      502.83     20.88 o 
  14   2   2     2053.12     2222.48     74.81 o 
  16   2   2     3695.22     3555.49     66.31 o 
  18   2   2       10.02      -15.56     20.58 o 
  20   2   2      953.49     1048.78     69.41 o 
  22   2   2     2012.14     1988.27    105.07 o 
 -25   3   2     1245.28     1200.37     53.23 o 
 -23   3   2     1292.58     1249.85     49.49 o 
 -21   3   2     1378.06     1310.48     46.20 o 
 -19   3   2     1878.81     1774.19     48.78 o 
 -17   3   2     1877.80     1772.62     45.95 o 
 -15   3   2      703.47      757.94     27.89 o 
 -13   3   2      644.06      641.46     33.60 o 
 -11   3   2      510.13      497.61     31.18 o 
  -9   3   2    36025.89    36169.83    371.96 o 
  -7   3   2    20361.63    19908.40    210.16 o 
  -5   3   2     9241.05     8865.63    114.96 o 
  -3   3   2     5127.88     5096.28     64.72 o 
  -1   3   2     6964.61     6918.39    102.01 o 
   1   3   2       74.34       87.10     15.21 o 
   3   3   2      282.25      401.11     55.84 o 
   5   3   2      122.62      140.75     19.86 o 
   7   3   2     2119.51     2186.29     51.27 o 
   9   3   2    11250.46    11238.31    142.71 o 
  11   3   2     1580.76     1389.06     37.03 o 
  13   3   2    11133.56    11299.03    149.32 o 
  15   3   2     5407.26     5497.07     90.57 o 
  17   3   2      306.07      315.52     97.47 o 
  19   3   2      326.39      497.30     82.46 o 
  21   3   2       36.88       60.19     68.55 o 
 -24   4   2     1240.23     1221.92    130.56 o 
 -22   4   2      126.13      115.14     40.77 o 
 -20   4   2      381.10      307.79     42.22 o 
 -18   4   2      179.98      211.06     30.92 o 
 -16   4   2       77.88       33.51     19.65 o 
 -14   4   2      115.39       54.19     26.38 o 
 -12   4   2      473.05      565.23     35.10 o 
 -10   4   2        3.38      112.85     16.89 o 
  -8   4   2     2123.72     2117.38     44.28 o 
  -6   4   2     5942.61     5751.62     84.53 o 
  -4   4   2      533.09      498.63     22.58 o 
  -2   4   2      774.03     1021.54     29.00 o 
   0   4   2     2744.35     3221.09     56.80 o 
   2   4   2      204.06      234.44     26.56 o 
   4   4   2      849.21      872.55     36.06 o 
   6   4   2       29.56       50.07     19.85 o 
   8   4   2     4198.80     4114.47     83.09 o 
  10   4   2      850.93      830.69     64.96 o 
  12   4   2     1015.74      969.83     42.66 o 
  14   4   2      679.32      751.35     65.24 o 
  16   4   2      175.84      217.99     55.85 o 
  18   4   2      397.53      441.84     67.03 o 
  20   4   2      348.38      303.77     83.90 o 
 -23   5   2      235.01      103.76     73.48 o 
 -21   5   2      309.61      232.38     77.59 o 
 -19   5   2     5849.23     5336.37    132.66 o 
 -17   5   2      529.45      513.19     59.85 o 
 -15   5   2      964.33     1081.10     66.68 o 
 -13   5   2     1879.38     2013.57     63.37 o 
 -11   5   2     2190.24     2209.99     62.52 o 
  -9   5   2     3569.84     3362.38     63.72 o 
  -7   5   2     1161.70     1035.50     31.13 o 
  -5   5   2     3737.84     3720.26     58.86 o 
  -3   5   2     3229.07     2776.51     53.07 o 
  -1   5   2     2464.14     2218.73     54.91 o 
   1   5   2     7445.09     7547.39    130.37 o 
   3   5   2     5306.87     4953.95    120.87 o 
   5   5   2      929.08      923.94     42.47 o 
   7   5   2      913.94      816.08     41.91 o 
   9   5   2     5725.34     5787.87    133.42 o 
  11   5   2      143.14      153.16     43.61 o 
  13   5   2      986.32     1126.23     75.82 o 
  15   5   2     2262.85     2284.63     99.74 o 
  17   5   2     1439.53     1518.07     90.00 o 
  19   5   2      674.02      686.84     93.42 o 
 -20   6   2       44.94       35.56     74.19 o 
 -18   6   2     1910.06     1891.38    129.62 o 
 -16   6   2      270.62      369.48     54.77 o 
 -14   6   2      217.06      183.40     61.06 o 
 -12   6   2      106.58       74.04     37.85 o 
 -10   6   2      410.91      562.27     51.50 o 
  -8   6   2        5.56      -25.17     20.74 o 
  -6   6   2        1.23        0.61     20.58 o 
  -4   6   2      187.83      147.26     37.86 o 
  -2   6   2       13.74       48.18     32.33 o 
   0   6   2        2.47      -31.80     23.53 o 
   2   6   2     4325.11     4296.62     95.19 o 
   4   6   2     2783.44     2793.24     94.82 o 
   6   6   2      230.09      156.27     49.58 o 
   8   6   2      786.22      700.79     89.42 o 
  10   6   2      805.32      898.90     69.08 o 
  12   6   2       33.75       -0.76     47.36 o 
  14   6   2        6.92      -53.94     48.94 o 
  16   6   2       59.17       -6.93     55.43 o 
  18   6   2       36.60       24.11     82.97 o 
 -17   7   2      857.27      937.95    113.68 o 
 -15   7   2     1202.71     1427.62     89.22 o 
 -13   7   2     2033.09     1947.73     91.53 o 
 -11   7   2      743.03      909.62     57.92 o 
  -9   7   2      173.40      147.20     36.08 o 
  -7   7   2      210.62      148.66     33.80 o 
  -5   7   2      123.81      107.43     28.60 o 
  -3   7   2     1572.94     1647.25     52.92 o 
  -1   7   2     1256.80     1291.75     53.67 o 
   1   7   2     3078.63     3092.03    122.16 o 
   3   7   2     1139.06     1220.13     73.24 o 
   5   7   2     1007.14     1055.40     87.04 o 
   7   7   2     1306.44     1406.07     78.56 o 
   9   7   2      858.40      810.90     98.47 o 
  11   7   2       52.57      -62.72     66.49 o 
  13   7   2      114.83       96.77     79.69 o 
  15   7   2       90.68      110.08     83.64 o 
 -14   8   2      909.32      894.23     80.77 o 
 -12   8   2      825.77     1034.04     80.89 o 
 -10   8   2      188.38      263.17     54.58 o 
  -8   8   2        5.70      -24.58     42.69 o 
  -6   8   2     1036.55     1181.02     63.36 o 
  -4   8   2     1388.61     1313.10     63.46 o 
  -2   8   2      350.76      400.12     45.31 o 
   0   8   2      282.53      369.96    128.73 o 
   2   8   2      169.89      145.98     50.30 o 
   4   8   2      206.34      143.65     51.45 o 
   6   8   2     1239.32     1243.23    116.83 o 
   8   8   2      175.94      108.99     77.74 o 
  10   8   2     1710.46     1779.98    136.69 o 
  -9   9   2       16.97       71.15     54.51 o 
  -7   9   2      423.91      394.50     63.79 o 
  -5   9   2      114.02       90.49     52.80 o 
  -3   9   2       58.40       70.75     83.00 o 
  -1   9   2        2.84       19.89     74.01 o 
   1   9   2      373.54      297.79     75.97 o 
   3   9   2       45.84      -42.41     50.04 o 
   5   9   2      185.67      151.15     82.58 o 
 -27   1   3      137.10      110.44     31.27 o 
 -25   1   3      236.26      248.90     31.83 o 
 -23   1   3      400.20      478.85     42.70 o 
 -21   1   3     1203.09     1233.37     42.30 o 
 -19   1   3     1184.58     1258.96     39.86 o 
 -17   1   3    17125.85    17243.86    204.73 o 
 -15   1   3    10201.06    10091.08    127.95 o 
 -13   1   3     5896.35     5823.47     71.81 o 
 -11   1   3     3502.17     3200.79     44.36 o 
  -9   1   3     8172.70     8366.59    102.33 o 
  -7   1   3     1866.10     1852.75     30.87 o 
  -5   1   3      586.72      751.14     20.31 o 
  -3   1   3     2189.14     2429.54     30.34 o 
  -1   1   3   119304.29   121509.48   1703.56 o 
   1   1   3    17568.21    16760.10    251.71 o 
   3   1   3     9012.51     8720.97    105.08 o 
   5   1   3    23890.04    24118.96    448.36 o 
   7   1   3    12840.95    12452.71    131.44 o 
   9   1   3      964.94      833.28     24.25 o 
  11   1   3     2284.05     2231.69     41.67 o 
  13   1   3      129.76      127.38     18.72 o 
  15   1   3       99.18      113.16     25.57 o 
  17   1   3      876.67      851.57     44.39 o 
  19   1   3     2950.06     2914.15     95.44 o 
  21   1   3     3014.07     3055.00    213.41 o 
 -26   2   3     1536.82     1502.26     69.25 o 
 -24   2   3     4805.88     4887.87     90.97 o 
 -22   2   3     4246.39     3902.95     76.62 o 
 -20   2   3      963.17     1043.01     39.21 o 
 -18   2   3      151.52      193.50     24.65 o 
 -16   2   3      362.63      429.51     32.46 o 
 -14   2   3      369.51      407.28     23.13 o 
 -12   2   3      347.15      488.67     51.95 o 
 -10   2   3      931.15     1017.08     29.50 o 
  -8   2   3    20060.88    20502.70    266.13 o 
  -6   2   3     6069.02     5706.97     84.16 o 
  -4   2   3     7000.69     7087.00     88.41 o 
  -2   2   3    89519.40    91027.66   1206.57 o 
   0   2   3      705.54      900.94     34.95 o 
   2   2   3     2093.90     2241.81     58.08 o 
   4   2   3       45.30       89.38     10.41 o 
   6   2   3      895.04      833.98     20.32 o 
   8   2   3      214.75      241.31     15.20 o 
  10   2   3     2208.65     2090.21     38.47 o 
  12   2   3    12171.51    12146.08    139.85 o 
  14   2   3      922.73     1068.31     37.91 o 
  16   2   3      434.43      620.30     61.73 o 
  18   2   3      867.55      882.37     90.42 o 
  20   2   3       90.61       90.81     65.50 o 
  22   2   3       44.92      116.79     68.37 o 
 -25   3   3      843.43      919.57     47.35 o 
 -23   3   3      940.84     1013.64     53.14 o 
 -21   3   3     1107.72     1034.68     42.62 o 
 -19   3   3       12.87       44.11     19.77 o 
 -17   3   3     2262.83     2133.32     50.06 o 
 -15   3   3      156.24      164.25     17.39 o 
 -13   3   3      151.48      121.40     20.10 o 
 -11   3   3      867.53      721.75     32.10 o 
  -9   3   3     9996.70    10350.69    189.18 o 
  -7   3   3     4875.24     4846.03     79.10 o 
  -5   3   3     4581.19     4492.52     66.01 o 
  -3   3   3      232.62      376.54     21.52 o 
  -1   3   3     4010.31     3718.61     86.94 o 
   1   3   3        7.19       65.62     19.51 o 
   3   3   3     1157.11     1261.07     64.57 o 
   5   3   3      678.13      689.62     31.75 o 
   7   3   3     3815.09     4014.52     62.78 o 
   9   3   3      212.60      189.65     18.96 o 
  11   3   3     2124.36     2169.33     51.40 o 
  13   3   3     1349.69     1426.91     72.95 o 
  15   3   3     3169.73     3129.02    207.78 o 
  17   3   3      259.00      214.95     60.28 o 
  19   3   3       28.84      -26.41     60.51 o 
  21   3   3       92.38      134.58     73.35 o 
 -24   4   3     2504.13     2531.31    126.92 o 
 -22   4   3     2490.79     2280.73     71.19 o 
 -20   4   3     2604.92     2484.21     70.96 o 
 -18   4   3      234.55      236.37     27.24 o 
 -16   4   3     1089.47     1165.04     49.19 o 
 -14   4   3      779.69      823.81     49.81 o 
 -12   4   3     1912.64     1884.27     53.53 o 
 -10   4   3      734.89      716.34     38.11 o 
  -8   4   3     9337.53     9066.44    142.98 o 
  -6   4   3    10619.89    10152.70    136.49 o 
  -4   4   3     5744.95     5446.76     80.03 o 
  -2   4   3    13698.41    13471.16    172.88 o 
   0   4   3       82.45      149.84     64.19 o 
   2   4   3     5039.27     5031.67    115.19 o 
   4   4   3     3794.21     3959.06     80.02 o 
   6   4   3     1967.50     1973.10     54.87 o 
   8   4   3      768.80      760.65     78.93 o 
  10   4   3       22.09       16.98     25.19 o 
  12   4   3     5805.80     5920.88    149.86 o 
  14   4   3     4065.72     4015.92    123.49 o 
  16   4   3     3203.30     3147.33    116.89 o 
  18   4   3      594.71      528.94     74.20 o 
  20   4   3        9.33       66.71     75.74 o 
 -23   5   3      356.12      337.17     84.65 o 
 -21   5   3       97.18       95.17     40.65 o 
 -19   5   3     1675.27     1648.69     73.07 o 
 -17   5   3        2.70       14.11     35.57 o 
 -15   5   3      272.00      348.36     68.25 o 
 -13   5   3      750.37      705.66     52.98 o 
 -11   5   3      261.93      300.57     37.86 o 
  -9   5   3     2099.58     2301.29     76.37 o 
  -7   5   3       68.81      138.96     24.27 o 
  -5   5   3      718.69      774.61     32.88 o 
  -3   5   3     1123.34     1164.29     42.62 o 
  -1   5   3      193.63      202.08     24.81 o 
   1   5   3     2951.14     2922.24     66.52 o 
   3   5   3     2259.26     2219.66     76.07 o 
   5   5   3     3629.11     3611.03     81.78 o 
   7   5   3      371.09      421.71     43.32 o 
   9   5   3       51.27       58.42     29.80 o 
  11   5   3     1271.72     1134.94     72.17 o 
  13   5   3      387.49      360.98     61.80 o 
  15   5   3      283.00      269.42     64.38 o 
  17   5   3       77.22      135.10     65.17 o 
 -22   6   3       66.72       -1.37     70.02 o 
 -20   6   3      658.63      681.23    101.51 o 
 -18   6   3      670.92      732.66     68.66 o 
 -16   6   3     2095.62     2064.67     89.87 o 
 -14   6   3     4001.42     4027.34    120.21 o 
 -12   6   3     3740.18     3649.51    110.05 o 
 -10   6   3      441.00      492.49     41.72 o 
  -8   6   3      216.03      205.91     32.74 o 
  -6   6   3      773.95      868.34     45.13 o 
  -4   6   3     1094.84     1126.74     47.71 o 
  -2   6   3     1788.47     1699.16     54.95 o 
   0   6   3     1079.72      963.24     59.71 o 
   2   6   3     4275.22     4176.42    155.83 o 
   4   6   3     1026.49     1075.22     52.83 o 
   6   6   3     1408.37     1411.72     58.62 o 
   8   6   3     3683.92     3737.93     92.18 o 
  10   6   3       80.62       63.00     50.20 o 
  12   6   3      105.37       43.81     52.87 o 
  14   6   3      480.03      552.76     71.73 o 
  16   6   3      349.62      364.20     86.21 o 
 -19   7   3      846.46      913.70    113.81 o 
 -17   7   3      152.01      188.79     56.71 o 
 -15   7   3      302.42      269.63     55.83 o 
 -13   7   3      790.68      920.85     77.13 o 
 -11   7   3     1824.49     1840.31     87.60 o 
  -9   7   3       47.80       46.45     32.93 o 
  -7   7   3      551.66      544.91     48.55 o 
  -5   7   3      663.48      607.77     81.31 o 
  -3   7   3      118.10       59.65     41.28 o 
  -1   7   3      108.54       56.27     26.80 o 
   1   7   3      750.39      617.15    192.48 o 
   3   7   3      214.79      198.58     33.96 o 
   5   7   3      782.87      729.16     64.96 o 
   7   7   3      144.10       62.99     44.44 o 
   9   7   3     2014.14     1859.24    127.41 o 
  11   7   3      331.06      565.41     97.34 o 
  13   7   3       12.28      -43.74     76.19 o 
 -14   8   3      610.59      616.07     70.75 o 
 -12   8   3       64.98      104.34     49.87 o 
 -10   8   3      664.37      771.44    126.11 o 
  -8   8   3      246.46      249.75     52.95 o 
  -6   8   3       70.78       39.13     42.39 o 
  -4   8   3       11.06       21.50     40.27 o 
  -2   8   3       20.72      103.78     74.88 o 
   0   8   3      389.49      507.01     92.84 o 
   2   8   3      466.46      495.95     64.25 o 
   4   8   3      513.84      483.76     66.27 o 
   6   8   3      454.60      433.12     94.72 o 
   8   8   3      266.23       76.04     83.12 o 
  10   8   3       13.81      -91.85     79.09 o 
  -9   9   3      543.29      556.29     70.57 o 
  -7   9   3      795.70     1032.10    123.94 o 
  -5   9   3      279.67      421.80    106.25 o 
  -3   9   3      550.74      568.60    108.52 o 
  -1   9   3      203.92      118.50     81.01 o 
   1   9   3      188.42       49.48     56.18 o 
   3   9   3       35.03        8.92     88.10 o 
 -28   0   4     1961.81     1925.90     86.22 o 
 -26   0   4       13.28       21.00     34.59 o 
 -24   0   4      274.81      281.27     42.37 o 
 -22   0   4       45.12       54.29     29.46 o 
 -20   0   4       76.31       63.92     48.70 o 
 -18   0   4     7943.22     7817.25    178.65 o 
 -16   0   4    32405.50    32656.95    505.40 o 
 -14   0   4    19109.31    18448.28    296.58 o 
 -12   0   4    13201.49    13172.34    178.02 o 
 -10   0   4    11915.07    12220.14    163.59 o 
  -8   0   4     1130.13     1314.95     31.73 o 
  -6   0   4     5301.33     4991.23    123.85 o 
  -4   0   4      517.13      496.49     35.80 o 
  -2   0   4       29.07       16.01     18.88 o 
   0   0   4    13857.92    12632.11    336.35 o 
   2   0   4      392.98      401.28     24.20 o 
   4   0   4    25049.45    24254.26    409.49 o 
   6   0   4    52224.48    52011.73    683.60 o 
   8   0   4     7662.61     7371.23    115.75 o 
  10   0   4     1307.31     1068.72     94.40 o 
  12   0   4      355.40      323.09     39.87 o 
  14   0   4       41.71       13.55     21.29 o 
  16   0   4      236.27      194.90     34.89 o 
  18   0   4      859.09      851.83     79.53 o 
 -27   1   4      338.44      423.46     37.24 o 
 -25   1   4     1451.22     1469.01     50.14 o 
 -23   1   4     1453.25     1334.78     45.67 o 
 -21   1   4      121.09      160.78     23.73 o 
 -19   1   4      637.76      716.94     32.37 o 
 -17   1   4     3066.55     3096.69     50.27 o 
 -15   1   4      232.43      317.81     17.47 o 
 -13   1   4      461.64      540.41     23.63 o 
 -11   1   4     1426.01     1897.69     37.01 o 
  -9   1   4     1071.01     1183.32     47.44 o 
  -7   1   4      798.48      771.80     19.24 o 
  -5   1   4    15018.44    15100.99    158.65 o 
  -3   1   4     9572.48    10270.38    152.66 o 
  -1   1   4     2345.94     2685.24     51.01 o 
   1   1   4      166.27      306.57     35.64 o 
   3   1   4       22.50       99.64      8.13 o 
   5   1   4      954.92     1259.41     29.44 o 
   7   1   4       15.38      188.51     15.04 o 
   9   1   4      513.87      470.95     29.80 o 
  11   1   4     1669.11     1558.81     36.19 o 
  13   1   4     1036.92      987.00     33.32 o 
  15   1   4      623.07      624.42     41.40 o 
  17   1   4      316.42      185.41     74.37 o 
  19   1   4      279.84      276.64     70.14 o 
 -26   2   4       14.13       -1.85     25.45 o 
 -24   2   4      737.05      882.66     42.98 o 
 -22   2   4     1644.22     1596.65     48.43 o 
 -20   2   4     1505.34     1540.66     50.24 o 
 -18   2   4     1897.35     2071.26     42.57 o 
 -16   2   4     1466.92     1500.53     34.36 o 
 -14   2   4     2573.45     2315.08     45.63 o 
 -12   2   4    13166.91    13683.24    165.17 o 
 -10   2   4    14318.07    15393.49    207.83 o 
  -8   2   4      608.81      488.87     21.69 o 
  -6   2   4     2939.88     2976.99     45.99 o 
  -4   2   4      120.43      185.45     12.76 o 
  -2   2   4     1512.52     1185.08     45.25 o 
   0   2   4    16064.95    16167.06    293.42 o 
   2   2   4     3530.44     3554.85     87.08 o 
   4   2   4     1571.39     1599.97     38.90 o 
   6   2   4     8176.13     8222.35     93.31 o 
   8   2   4     3819.53     3781.41     53.58 o 
  10   2   4     2758.55     2793.05     46.86 o 
  12   2   4      463.73      517.94     48.50 o 
  14   2   4     1192.87     1380.67     73.84 o 
  16   2   4     1034.91      984.76     73.73 o 
  18   2   4       74.55       72.94     64.11 o 
  20   2   4       27.32       -3.30     63.00 o 
 -27   3   4      329.84      362.71     38.59 o 
 -25   3   4     2309.77     2075.76     60.61 o 
 -23   3   4     5974.70     5697.87     99.00 o 
 -21   3   4      766.54      820.88     39.02 o 
 -19   3   4     4650.87     4626.90     72.63 o 
 -17   3   4     2218.10     2055.70     61.54 o 
 -15   3   4       39.17       53.09     19.31 o 
 -13   3   4      557.79      622.86     32.28 o 
 -11   3   4      403.75      439.25     26.32 o 
  -9   3   4    11541.80    12175.20    171.30 o 
  -7   3   4     2716.97     2515.77     50.04 o 
  -5   3   4    12004.42    11681.04    172.86 o 
  -3   3   4    12354.04    12046.87    175.61 o 
  -1   3   4      121.02      420.95     21.15 o 
   1   3   4    14209.77    14164.02    325.97 o 
   3   3   4      662.80      604.44     38.30 o 
   5   3   4       83.37       65.08     13.19 o 
   7   3   4       45.00       31.32     14.79 o 
   9   3   4     2777.34     2738.42     67.70 o 
  11   3   4     4714.17     5038.56    130.31 o 
  13   3   4     3925.43     4152.91    121.84 o 
  15   3   4     2900.93     3161.97    113.08 o 
  17   3   4      697.67      925.60     81.48 o 
  19   3   4     1106.75     1099.99    109.02 o 
 -26   4   4      967.58      958.61     58.95 o 
 -24   4   4      957.42      996.16     56.35 o 
 -22   4   4      455.51      474.42     42.30 o 
 -20   4   4      691.49      843.59     62.79 o 
 -18   4   4       36.94       10.65     20.89 o 
 -16   4   4      957.50      892.34     44.67 o 
 -14   4   4      555.83      603.36     36.99 o 
 -12   4   4       34.20       54.28     19.69 o 
 -10   4   4       18.97      114.44     25.38 o 
  -8   4   4     1097.89     1008.67     47.63 o 
  -6   4   4     5271.42     5123.54     99.38 o 
  -4   4   4     6443.52     6164.28    104.99 o 
  -2   4   4     1145.72     1117.50     27.60 o 
   0   4   4      206.49      326.26     39.72 o 
   2   4   4       75.06       60.30     28.69 o 
   4   4   4     2378.18     2294.91     60.29 o 
   6   4   4      764.83      797.42     40.70 o 
   8   4   4      194.40      234.77     30.90 o 
  10   4   4     1152.20     1252.21    103.06 o 
  12   4   4       14.10       -3.50     44.85 o 
  14   4   4     1677.74     1649.17     86.96 o 
  16   4   4     1886.51     1608.15     92.08 o 
  18   4   4        0.69      -26.18     58.83 o 
 -23   5   4      760.66      776.43     90.40 o 
 -21   5   4      470.74      418.53     85.60 o 
 -19   5   4     2988.53     2888.55    101.86 o 
 -17   5   4      556.94      683.91     57.76 o 
 -15   5   4     1432.18     1422.40     68.84 o 
 -13   5   4     4297.41     4402.48    116.47 o 
 -11   5   4      528.04      603.54     90.75 o 
  -9   5   4     3651.35     3552.22     80.51 o 
  -7   5   4     2547.67     2656.53     66.26 o 
  -5   5   4     2859.25     2704.59     65.01 o 
  -3   5   4     2599.81     2796.92     70.54 o 
  -1   5   4     1211.00     1091.53     42.12 o 
   1   5   4    13070.92    12853.25    268.12 o 
   3   5   4     1885.45     1866.18     72.64 o 
   5   5   4      539.49      564.04     76.21 o 
   7   5   4     1006.85     1014.53     85.97 o 
   9   5   4     2289.16     2283.41     89.47 o 
  11   5   4      158.09      141.66     54.45 o 
  13   5   4      575.85      597.65     71.73 o 
  15   5   4     1322.24     1476.08     96.10 o 
  17   5   4      303.56      297.56     72.37 o 
 -22   6   4       70.00       11.44     40.66 o 
 -20   6   4      205.54      246.05     54.92 o 
 -18   6   4       21.91       16.53     42.52 o 
 -16   6   4       34.85       34.17     39.39 o 
 -14   6   4      777.44      863.92     72.76 o 
 -12   6   4     3348.38     3362.48     87.45 o 
 -10   6   4     1207.31     1381.86     56.67 o 
  -8   6   4      102.92      111.81     35.05 o 
  -6   6   4        1.68       27.01     24.04 o 
  -4   6   4      287.61      241.73     37.88 o 
  -2   6   4       52.99      -14.73     22.63 o 
   0   6   4      818.90      819.27     43.26 o 
   2   6   4      109.11      109.78     38.91 o 
   4   6   4      701.30      803.98     57.80 o 
   6   6   4     1239.90     1219.72    106.90 o 
   8   6   4      959.18      988.38     74.33 o 
  10   6   4       79.63      -29.63     51.81 o 
  12   6   4      109.71       45.74     59.65 o 
  14   6   4       94.13       18.34     72.81 o 
 -19   7   4      320.72      424.82     65.43 o 
 -17   7   4      436.63      450.60     64.31 o 
 -15   7   4     2928.11     2811.51     89.94 o 
 -13   7   4      968.49      973.11     61.57 o 
 -11   7   4       32.81       -4.41     34.03 o 
  -9   7   4      526.13      607.57     48.68 o 
  -7   7   4     1078.28     1109.95     56.50 o 
  -5   7   4       95.81       64.95     37.01 o 
  -3   7   4      332.55      391.65     71.02 o 
  -1   7   4      135.07      161.23     56.56 o 
   1   7   4      854.71      914.17    116.32 o 
   3   7   4     1645.01     1828.72     70.06 o 
   5   7   4     1519.43     1563.45    118.38 o 
   7   7   4      780.81      806.09    112.62 o 
   9   7   4      506.83      504.17     87.19 o 
  11   7   4       34.50      -16.94     75.53 o 
  13   7   4       29.92      -68.85     81.68 o 
 -16   8   4       76.49      107.63     54.38 o 
 -14   8   4      164.60      192.44     72.98 o 
 -12   8   4      449.35      423.45     60.99 o 
 -10   8   4      220.85      255.65     53.28 o 
  -8   8   4       87.35      -23.09     42.10 o 
  -6   8   4     2229.78     2324.54     95.95 o 
  -4   8   4     2351.10     2470.20    152.29 o 
  -2   8   4      110.11      116.44     84.56 o 
   0   8   4       94.13       99.62     77.15 o 
   2   8   4       37.97       28.99     52.05 o 
   4   8   4      292.56      162.31     62.61 o 
   6   8   4      188.84       90.90     82.37 o 
   8   8   4      412.73      272.76     94.42 o 
  -9   9   4       84.95      125.07     84.25 o 
  -7   9   4       15.66       44.12     81.86 o 
  -5   9   4      306.25      264.76     94.29 o 
  -3   9   4       12.98      -59.75     78.54 o 
  -1   9   4       57.35      -27.79     83.95 o 
   1   9   4       10.43      -16.95     90.32 o 
 -27   1   5      430.20      435.61     36.35 o 
 -25   1   5      898.87     1043.80     45.54 o 
 -23   1   5      849.23      898.69     40.55 o 
 -21   1   5      471.38      531.97     37.60 o 
 -19   1   5     3369.72     3457.24     64.37 o 
 -17   1   5    14352.35    14470.18    157.73 o 
 -15   1   5    12320.71    11819.32    130.19 o 
 -13   1   5     6451.00     6034.09     73.49 o 
 -11   1   5    16635.40    16844.55    223.09 o 
  -9   1   5    19719.95    20866.58    233.58 o 
  -7   1   5     9811.08     9862.84    133.28 o 
  -5   1   5     1933.64     2001.79     28.88 o 
  -3   1   5     2546.03     2897.51     68.10 o 
  -1   1   5     3728.29     3686.62     68.14 o 
   1   1   5      103.33      209.07     19.97 o 
   3   1   5     7222.34     6906.30    308.92 o 
   5   1   5    13389.40    12226.13    569.75 o 
   7   1   5    14170.01    13383.25    245.32 o 
   9   1   5     1126.25     1066.14     43.49 o 
  11   1   5     3644.58     3606.53     79.58 o 
  13   1   5      339.63      396.17     50.02 o 
  15   1   5      453.11      480.50     87.08 o 
  17   1   5       81.84       42.28     54.99 o 
 -28   2   5       97.52       97.60     30.42 o 
 -26   2   5      660.29      666.31     41.36 o 
 -24   2   5     2233.15     2179.53     83.86 o 
 -22   2   5     1536.64     1590.83     47.69 o 
 -20   2   5     4724.17     4830.74     82.24 o 
 -18   2   5      443.42      605.56     26.13 o 
 -16   2   5      725.87      776.87     26.10 o 
 -14   2   5        5.50       21.20     12.88 o 
 -12   2   5      408.87      442.66     21.29 o 
 -10   2   5     2851.08     3027.01     57.39 o 
  -8   2   5     1790.95     1828.43     39.94 o 
  -6   2   5     7055.27     7286.97     83.62 o 
  -4   2   5    25969.87    26402.21    338.49 o 
  -2   2   5    19527.78    18932.98    280.51 o 
   0   2   5      642.06      635.47     28.90 o 
   2   2   5        6.94       63.58     18.82 o 
   4   2   5       96.13      153.63     21.68 o 
   6   2   5      630.59      588.02     27.89 o 
   8   2   5     2665.56     2728.56     47.28 o 
  10   2   5       10.19        7.98     25.76 o 
  12   2   5      904.44     1030.46     66.85 o 
  14   2   5     3355.43     3610.47    115.62 o 
  16   2   5     2176.79     2218.98     97.15 o 
  18   2   5     2673.44     2700.43    137.94 o 
 -27   3   5      136.49      140.55     31.36 o 
 -25   3   5      755.68      770.62     43.24 o 
 -23   3   5      857.72     1010.09     44.69 o 
 -21   3   5     4229.20     4201.72     78.92 o 
 -19   3   5      119.31      115.81     19.26 o 
 -17   3   5      772.10      761.63     39.36 o 
 -15   3   5      192.10      243.85     25.94 o 
 -13   3   5      998.69      975.88     37.41 o 
 -11   3   5       85.98      107.34     18.46 o 
  -9   3   5     2416.28     2537.22     52.73 o 
  -7   3   5     9457.20     9236.88    118.49 o 
  -5   3   5     1348.41     1400.86     38.46 o 
  -3   3   5     1308.53     1789.82     41.77 o 
  -1   3   5    13140.29    13134.55    189.18 o 
   1   3   5     4503.31     4347.18    104.59 o 
   3   3   5      210.05      275.50     35.37 o 
   5   3   5       51.79       65.87     23.35 o 
   7   3   5     1224.53     1175.91     46.64 o 
   9   3   5       21.90        9.63     26.38 o 
  11   3   5     1167.36     1129.67     68.48 o 
  13   3   5     2605.58     2667.80    101.97 o 
  15   3   5     1822.39     1949.09    104.65 o 
  17   3   5      142.34       52.99     60.29 o 
  19   3   5       56.90      109.36     75.26 o 
 -26   4   5      643.05      566.99     49.62 o 
 -24   4   5     1017.56      992.38     61.77 o 
 -22   4   5     1563.00     1494.41     58.98 o 
 -20   4   5     7553.52     7211.32    113.33 o 
 -18   4   5      758.36      782.09     45.45 o 
 -16   4   5      999.79      978.18     46.73 o 
 -14   4   5     1040.30      982.27     49.08 o 
 -12   4   5      248.16      299.16     27.09 o 
 -10   4   5     5089.43     5331.64     92.98 o 
  -8   4   5     5294.86     5363.05     98.48 o 
  -6   4   5     2020.70     2199.52     54.29 o 
  -4   4   5      958.32      908.23     35.89 o 
  -2   4   5    10131.97     9759.68    150.80 o 
   0   4   5    10365.84    10363.25    157.70 o 
   2   4   5     6079.31     5739.80    134.40 o 
   4   4   5      428.14      421.91     34.04 o 
   6   4   5      237.33      253.50     32.69 o 
   8   4   5     3053.38     3112.01     78.35 o 
  10   4   5       10.52      -13.01     44.88 o 
  12   4   5     1937.31     1972.70     90.41 o 
  14   4   5     3297.31     3642.90    125.64 o 
  16   4   5      512.26      568.67    184.15 o 
  18   4   5      858.05     1051.15     94.98 o 
 -25   5   5      225.14      281.91     53.82 o 
 -23   5   5      121.75      129.00     36.91 o 
 -21   5   5      592.65      635.10     41.40 o 
 -19   5   5      361.90      427.12     50.86 o 
 -17   5   5        0.95       -8.62     32.63 o 
 -15   5   5       70.30       73.63     33.98 o 
 -13   5   5      157.93      195.91     64.97 o 
 -11   5   5     5916.71     5823.24    113.83 o 
  -9   5   5      424.64      517.49     36.11 o 
  -7   5   5      107.28      138.37     24.76 o 
  -5   5   5     1770.87     1707.13     52.61 o 
  -3   5   5        2.71      -21.50     29.13 o 
  -1   5   5     3877.06     3805.39     77.97 o 
   1   5   5       21.08        1.73     34.77 o 
   3   5   5     1914.40     1911.39     75.00 o 
   5   5   5      361.08      325.78     37.58 o 
   7   5   5      211.83      168.69     36.85 o 
   9   5   5      317.60      348.92     58.57 o 
  11   5   5      667.04      545.29     69.38 o 
  13   5   5       22.90      -30.96    148.36 o 
  15   5   5      823.79      935.55     96.98 o 
 -22   6   5       76.07       42.35     35.13 o 
 -20   6   5      995.98     1099.47     78.53 o 
 -18   6   5      559.79      557.31     61.31 o 
 -16   6   5     2381.89     2585.98     96.03 o 
 -14   6   5     3527.84     3532.71    151.82 o 
 -12   6   5     1048.60     1177.93     57.78 o 
 -10   6   5      568.71      570.75     43.10 o 
  -8   6   5     1582.74     1653.02     72.15 o 
  -6   6   5      224.29      306.87     33.64 o 
  -4   6   5       64.96       44.39     24.20 o 
  -2   6   5     2143.13     2095.43     84.39 o 
   0   6   5     1143.94     1176.78     66.76 o 
   2   6   5      964.35     1082.57     68.46 o 
   4   6   5     2679.06     2673.16     80.24 o 
   6   6   5     3274.96     3145.26     87.51 o 
   8   6   5     3298.94     3178.42    148.23 o 
  10   6   5        6.49       17.41     59.29 o 
  12   6   5        7.45      -61.96     65.24 o 
  14   6   5       22.89       -8.99     64.39 o 
 -19   7   5       71.69       35.11     48.77 o 
 -17   7   5       79.00       60.88     42.93 o 
 -15   7   5      430.34      501.60     51.33 o 
 -13   7   5      506.57      556.12     51.16 o 
 -11   7   5      757.04      787.00     55.54 o 
  -9   7   5       74.25       52.33     35.37 o 
  -7   7   5     2502.66     2525.41     76.19 o 
  -5   7   5      882.47      978.09     74.12 o 
  -3   7   5      348.90      314.81     56.43 o 
  -1   7   5      125.57       51.18     48.80 o 
   1   7   5      165.07      238.90    143.35 o 
   3   7   5      338.98      280.48     64.70 o 
   5   7   5      427.67      403.27     51.90 o 
   7   7   5      411.66      487.28     70.54 o 
   9   7   5      559.58      481.66     75.73 o 
  11   7   5      304.94      264.26     72.49 o 
 -16   8   5      264.36      337.14     53.88 o 
 -14   8   5      317.21      307.92     51.02 o 
 -12   8   5      764.12      803.46     60.90 o 
 -10   8   5      280.72      326.62     48.04 o 
  -8   8   5      590.35      755.25    128.29 o 
  -6   8   5      133.15      152.29     57.90 o 
  -4   8   5       16.63       88.32     57.54 o 
  -2   8   5      178.72      235.08     91.93 o 
   0   8   5       21.34       80.28     82.55 o 
   2   8   5        6.42      -80.98     53.99 o 
   4   8   5      493.27      450.43     69.98 o 
   6   8   5      792.09      805.13    112.24 o 
  -7   9   5      975.75      897.09    125.77 o 
  -5   9   5      756.81      977.23    133.42 o 
  -3   9   5      562.40      623.81    116.50 o 
  -1   9   5      366.99      415.51    112.16 o 
 -28   0   6     3154.64     3194.34    106.99 o 
 -26   0   6     3229.65     3207.72    101.68 o 
 -24   0   6     1172.75     1109.66     61.58 o 
 -22   0   6       34.09       18.69     35.26 o 
 -20   0   6      328.08      296.96     34.28 o 
 -18   0   6    18433.57    18163.42    303.04 o 
 -16   0   6     1892.14     1986.57     44.67 o 
 -14   0   6      870.61      697.33     25.93 o 
 -12   0   6     4175.15     3643.85     62.98 o 
 -10   0   6    48151.62    51089.02    712.52 o 
  -8   0   6     9818.64     9502.10    139.76 o 
  -6   0   6     2458.25     2466.63     86.70 o 
  -4   0   6     3180.96     2759.51     95.97 o 
  -2   0   6       59.63       89.63     26.84 o 
   0   0   6     1721.28     1921.84     84.00 o 
   2   0   6     7647.45     7307.53    312.93 o 
   4   0   6    14738.95    14175.82    252.08 o 
   6   0   6     8498.52     8218.55    162.75 o 
   8   0   6     2620.60     2445.21     76.85 o 
  10   0   6    16368.36    16610.99    311.35 o 
  12   0   6      134.72       62.01     38.54 o 
 -29   1   6        2.83        1.18     26.87 o 
 -27   1   6        1.33       -0.46     23.62 o 
 -25   1   6      196.69      213.21     28.28 o 
 -23   1   6      444.21      462.38     31.88 o 
 -21   1   6     2039.64     1983.46     49.83 o 
 -19   1   6     3541.22     3400.53     63.48 o 
 -17   1   6     1436.01     1478.76     33.46 o 
 -15   1   6       55.87       76.18     12.28 o 
 -13   1   6     1750.18     1984.33     33.51 o 
 -11   1   6     2336.13     2464.51     64.53 o 
  -9   1   6     1145.55     1484.14     29.65 o 
  -7   1   6     1505.36     1380.70     24.73 o 
  -5   1   6     1552.68     1682.43     26.46 o 
  -3   1   6    11562.21    10871.09    174.97 o 
  -1   1   6     1245.50     1101.53     39.26 o 
   1   1   6      342.49      332.68     25.75 o 
   3   1   6     2378.78     2272.73     67.56 o 
   5   1   6       38.08      117.48     16.23 o 
   7   1   6      275.57      219.24     26.45 o 
   9   1   6      175.36      150.75     29.59 o 
  11   1   6      179.94       59.85     44.86 o 
  13   1   6      127.24       80.72     33.45 o 
  15   1   6      500.87      338.15     76.50 o 
 -28   2   6      463.04      500.29     47.65 o 
 -26   2   6     1686.16     1657.61     53.86 o 
 -24   2   6     2268.47     2194.24     61.97 o 
 -22   2   6     1401.59     1462.16     45.69 o 
 -20   2   6      212.86      298.27     26.86 o 
 -18   2   6     3442.10     3536.64     57.54 o 
 -16   2   6     1261.76     1137.48     30.44 o 
 -14   2   6     3952.42     4004.05     97.19 o 
 -12   2   6     2434.99     2277.06     50.44 o 
 -10   2   6    12510.93    12880.37    177.54 o 
  -8   2   6     2223.22     2220.65     37.03 o 
  -6   2   6     2727.46     2420.72     35.06 o 
  -4   2   6     1038.56      954.22     18.35 o 
  -2   2   6     3484.06     3398.99    110.70 o 
   0   2   6     5439.39     5082.38     97.38 o 
   2   2   6      943.56     1008.62     45.59 o 
   4   2   6     1000.12      890.93     38.50 o 
   6   2   6     4094.48     4106.45     84.98 o 
   8   2   6      687.15      785.00     52.64 o 
  10   2   6     6318.60     6544.28    124.06 o 
  12   2   6      236.50      175.17     54.65 o 
  14   2   6      932.94      937.50     92.12 o 
  16   2   6      188.08      188.10    115.81 o 
 -27   3   6       11.17      -19.16     25.01 o 
 -25   3   6     2142.02     1979.14     58.70 o 
 -23   3   6     3739.98     3648.65     75.66 o 
 -21   3   6     5668.91     5589.15     83.83 o 
 -19   3   6     3900.52     3775.79    111.84 o 
 -17   3   6     1342.26     1393.51     51.23 o 
 -15   3   6     1826.64     1856.98     51.93 o 
 -13   3   6      765.06      749.03     34.20 o 
 -11   3   6      586.18      640.35     30.33 o 
  -9   3   6      773.60      721.43     33.95 o 
  -7   3   6      716.64      658.27     24.04 o 
  -5   3   6     2424.61     2285.88     50.78 o 
  -3   3   6    29906.01    29476.16    405.41 o 
  -1   3   6     8195.50     7736.02    163.52 o 
   1   3   6     3228.69     3110.93     87.27 o 
   3   3   6     3879.00     3808.14     81.21 o 
   5   3   6      439.37      447.91     49.73 o 
   7   3   6        7.29       -7.44     26.45 o 
   9   3   6       93.48       36.75     31.62 o 
  11   3   6      616.24      513.95     61.06 o 
  13   3   6      916.60     1054.07    136.73 o 
  15   3   6     1615.77     1897.16    198.21 o 
  17   3   6     1260.40     1519.41     98.33 o 
 -26   4   6        0.73       77.56     34.98 o 
 -24   4   6      110.52      126.05     34.05 o 
 -22   4   6     1738.97     1656.07     72.96 o 
 -20   4   6      143.90      227.82     27.78 o 
 -18   4   6      585.78      594.51     40.88 o 
 -16   4   6      762.66      741.31     42.18 o 
 -14   4   6       16.11       -9.75     20.79 o 
 -12   4   6     1192.15     1244.97     43.52 o 
 -10   4   6        4.49       21.87     15.31 o 
  -8   4   6      283.89      345.46     27.71 o 
  -6   4   6     2207.35     2348.94     57.06 o 
  -4   4   6        7.68      178.83     22.18 o 
  -2   4   6     4069.10     3882.65     74.20 o 
   0   4   6     1284.69     1089.25     57.94 o 
   2   4   6       15.61      -23.82     33.11 o 
   4   4   6     1274.85     1160.03     58.20 o 
   6   4   6      683.23      658.43     53.89 o 
   8   4   6      277.65      229.80     43.65 o 
  10   4   6      119.28       13.26     50.11 o 
  12   4   6      425.95      502.26     68.89 o 
  14   4   6     1554.74     1469.85     91.57 o 
  16   4   6      209.93      201.03     69.27 o 
 -25   5   6      698.89      911.13     92.89 o 
 -23   5   6      844.78      904.77     54.97 o 
 -21   5   6      775.32      791.16     58.06 o 
 -19   5   6     1092.56     1198.56     71.33 o 
 -17   5   6      845.38      888.68     50.16 o 
 -15   5   6     3936.98     3852.00    117.51 o 
 -13   5   6     5588.20     5480.99    112.01 o 
 -11   5   6      971.13     1009.87     49.44 o 
  -9   5   6     1235.87     1175.59     48.51 o 
  -7   5   6     1144.32     1129.82     45.97 o 
  -5   5   6      910.55      980.18     42.10 o 
  -3   5   6     4036.11     4036.22     82.09 o 
  -1   5   6      628.77      658.51     54.90 o 
   1   5   6     2471.60     2370.48     85.63 o 
   3   5   6     2203.35     2137.63     67.70 o 
   5   5   6     2515.04     2420.00     73.22 o 
   7   5   6     2356.96     2448.22     76.58 o 
   9   5   6      274.93      274.28     60.76 o 
  11   5   6       87.94      -20.72     56.42 o 
  13   5   6      431.02      403.24     73.29 o 
  15   5   6      713.48      797.10    108.45 o 
 -22   6   6        0.76      -41.85     42.35 o 
 -20   6   6        1.02      -21.04     40.29 o 
 -18   6   6       46.04        8.18     38.95 o 
 -16   6   6       52.72       94.68     40.11 o 
 -14   6   6     1433.38     1333.55     61.49 o 
 -12   6   6     1326.50     1279.44     87.21 o 
 -10   6   6       45.75      169.75     34.06 o 
  -8   6   6     1004.58     1004.05     51.13 o 
  -6   6   6      124.07       83.83     30.08 o 
  -4   6   6      279.17      269.92     49.71 o 
  -2   6   6      668.88      690.18     60.38 o 
   0   6   6      284.32      262.70     50.75 o 
   2   6   6      102.66       76.65     46.71 o 
   4   6   6      700.48      634.79     53.32 o 
   6   6   6       79.12      174.24     44.28 o 
   8   6   6      568.37      556.94     71.68 o 
  10   6   6     1057.00     1161.04     91.43 o 
  12   6   6       21.22       43.22     65.23 o 
 -19   7   6      458.31      518.18     58.30 o 
 -17   7   6      473.75      597.19     56.85 o 
 -15   7   6      326.59      358.53     48.56 o 
 -13   7   6     1055.79     1248.44     69.03 o 
 -11   7   6     2339.97     2335.26     78.45 o 
  -9   7   6     1715.82     1731.03     67.45 o 
  -7   7   6      384.25      495.99     66.90 o 
  -5   7   6      315.86      337.05     60.18 o 
  -3   7   6        4.28      -20.64     48.13 o 
  -1   7   6      290.29      268.55     71.74 o 
   1   7   6      365.39      293.70     60.24 o 
   3   7   6      632.41      663.32     59.45 o 
   5   7   6      835.51      876.74     93.23 o 
   7   7   6      984.84     1047.92     87.77 o 
   9   7   6     1055.77     1143.02     93.33 o 
 -16   8   6      104.55       80.28     44.83 o 
 -14   8   6      104.86      107.76     51.64 o 
 -12   8   6       85.03      156.72     62.44 o 
 -10   8   6       98.62      153.99     64.31 o 
  -8   8   6     1846.80     1807.73     96.54 o 
  -6   8   6      782.30      912.02     83.82 o 
  -4   8   6      430.29      483.63     73.56 o 
  -2   8   6        7.49      -49.89     57.26 o 
   0   8   6     1451.30     1370.04     90.95 o 
   2   8   6       16.14      -53.86     47.03 o 
   4   8   6      112.61       95.75     62.67 o 
   6   8   6       92.48      217.66     95.05 o 
  -5   9   6      102.92      131.60    104.03 o 
 -29   1   7     3038.91     2992.52     74.30 o 
 -27   1   7     1420.47     1379.56     50.34 o 
 -25   1   7     2359.66     2335.77     59.71 o 
 -23   1   7       93.49       87.85     21.73 o 
 -21   1   7     1251.25     1210.30     39.90 o 
 -19   1   7      818.67      974.75     29.85 o 
 -17   1   7     1982.93     2090.24     39.86 o 
 -15   1   7     3103.68     2880.59     40.48 o 
 -13   1   7     6663.73     6764.38     90.19 o 
 -11   1   7    24352.88    25451.31    284.47 o 
  -9   1   7     1822.58     1583.71     34.59 o 
  -7   1   7    17773.45    17680.98    188.36 o 
  -5   1   7     4427.62     4148.39    104.21 o 
  -3   1   7     1673.45     2075.77     49.51 o 
  -1   1   7     5691.24     5863.74    257.20 o 
   1   1   7       14.45       31.53     22.22 o 
   3   1   7      843.39      765.79     43.44 o 
   5   1   7     5265.79     5343.22    162.14 o 
   7   1   7     9985.10     9931.08    170.28 o 
   9   1   7     3669.28     3714.72     91.43 o 
  11   1   7      666.01      660.21     46.26 o 
  13   1   7     1746.07     1717.10    145.37 o 
  15   1   7      656.93      775.25    139.81 o 
 -28   2   7      619.61      719.38     43.56 o 
 -26   2   7      184.53      197.07     29.20 o 
 -24   2   7     1206.87     1255.30     45.50 o 
 -22   2   7      209.19      216.23     25.68 o 
 -20   2   7     3875.54     3931.86     63.75 o 
 -18   2   7    11504.80    11418.20    132.42 o 
 -16   2   7     4571.94     4321.76     83.23 o 
 -14   2   7      106.96      160.01     20.25 o 
 -12   2   7       99.79      186.86     29.45 o 
 -10   2   7      297.97      261.60     18.08 o 
  -8   2   7      486.71      514.30     17.69 o 
  -6   2   7     1613.41     1639.66     27.54 o 
  -4   2   7     5421.92     5772.20     80.41 o 
  -2   2   7     1234.83      749.65     33.46 o 
   0   2   7     1220.36     1154.81     62.02 o 
   2   2   7     6686.35     6547.92    218.20 o 
   4   2   7     3718.67     3727.97     72.05 o 
   6   2   7        6.82       54.42     26.27 o 
   8   2   7      296.69      243.34     36.56 o 
  10   2   7       45.49      100.48     35.41 o 
  12   2   7      319.93      321.61     57.34 o 
  14   2   7      432.67      465.60     66.28 o 
  16   2   7     1208.93     1497.61    177.02 o 
 -27   3   7       31.31       34.00     26.86 o 
 -25   3   7      257.68      267.21     31.28 o 
 -23   3   7     1982.07     1866.51     53.85 o 
 -21   3   7     2904.83     2855.78     62.31 o 
 -19   3   7        9.21      239.16     55.84 o 
 -17   3   7      205.55      340.26     37.28 o 
 -15   3   7     1272.90     1246.95     44.49 o 
 -13   3   7      324.58      422.77     28.30 o 
 -11   3   7     1066.56     1150.08     36.43 o 
  -9   3   7     1077.07     1006.96     29.74 o 
  -7   3   7      780.82      841.51     25.85 o 
  -5   3   7      279.02      256.18     29.15 o 
  -3   3   7     3346.10     3138.27     89.08 o 
  -1   3   7    13998.17    13776.56    268.94 o 
   1   3   7     1039.08     1127.25     59.05 o 
   3   3   7      867.02      877.24     44.65 o 
   5   3   7        3.45      -39.91     26.61 o 
   7   3   7      822.06      971.12     81.50 o 
   9   3   7      249.64      218.23     39.73 o 
  11   3   7      126.19       93.50     52.67 o 
  13   3   7      777.31      720.04     75.07 o 
  15   3   7      364.80      311.80     70.35 o 
 -26   4   7      463.51      432.63     45.19 o 
 -24   4   7     1343.72     1303.57     58.40 o 
 -22   4   7     1149.89     1141.72     45.32 o 
 -20   4   7     2536.45     2404.51     70.33 o 
 -18   4   7     1570.57     1645.26     91.10 o 
 -16   4   7     3009.18     3010.87     86.73 o 
 -14   4   7     5334.37     5147.49     97.05 o 
 -12   4   7     2244.45     2299.21     62.89 o 
 -10   4   7      611.57      630.29     28.67 o 
  -8   4   7     1283.01     1224.84     43.48 o 
  -6   4   7      123.55      125.66     20.23 o 
  -4   4   7     1858.04     1937.42     49.43 o 
  -2   4   7     5048.45     5018.69    127.48 o 
   0   4   7     7777.55     7592.40    171.80 o 
   2   4   7     3508.28     3451.33    105.35 o 
   4   4   7      593.83      511.08     43.05 o 
   6   4   7      540.47      598.92     47.69 o 
   8   4   7     1293.82     1213.92     66.65 o 
  10   4   7      341.50      247.30     64.81 o 
  12   4   7      606.68      621.35     85.04 o 
  14   4   7      139.74      271.99    109.87 o 
 -25   5   7      134.31      104.18     37.06 o 
 -23   5   7      102.56      100.94     31.85 o 
 -21   5   7      176.55      237.07     38.11 o 
 -19   5   7      106.51       78.87     31.91 o 
 -17   5   7     1182.18     1150.04     54.14 o 
 -15   5   7        6.78      -33.15     23.14 o 
 -13   5   7     2113.69     2089.87    112.05 o 
 -11   5   7     4048.45     3883.25     87.98 o 
  -9   5   7      110.70      127.08     26.78 o 
  -7   5   7       28.92       67.56     31.82 o 
  -5   5   7       60.86       73.47     37.91 o 
  -3   5   7      779.26      821.38    159.87 o 
  -1   5   7        2.38      -11.68     39.41 o 
   1   5   7      735.25      631.48     76.59 o 
   3   5   7       82.48       35.05     47.81 o 
   5   5   7        7.49      -53.36     40.53 o 
   7   5   7      676.93      693.20     55.41 o 
   9   5   7     1448.35     1538.83    189.38 o 
  11   5   7      632.71      648.10     78.22 o 
  13   5   7       17.67       44.62     65.01 o 
 -22   6   7       61.37       10.78     43.96 o 
 -20   6   7      576.88      670.36     65.53 o 
 -18   6   7       16.85      -50.95     33.96 o 
 -16   6   7     1304.36     1404.57     76.20 o 
 -14   6   7     1920.21     1903.77     69.82 o 
 -12   6   7      462.41      510.82     45.37 o 
 -10   6   7      916.69     1041.18     69.07 o 
  -8   6   7     5439.42     5402.15    148.20 o 
  -6   6   7     2026.37     2008.47     87.80 o 
  -4   6   7       17.43      -60.42     40.28 o 
  -2   6   7        8.65       20.26     46.90 o 
   0   6   7      731.58      728.75     66.85 o 
   2   6   7     1197.93     1191.69     79.19 o 
   4   6   7      919.86      891.59    136.68 o 
   6   6   7     1384.71     1219.56    106.06 o 
   8   6   7     1886.87     1634.59     93.05 o 
  10   6   7       28.25       31.59     64.75 o 
 -19   7   7      163.58       68.40     42.67 o 
 -17   7   7        3.02       -0.08     37.69 o 
 -15   7   7       75.59       62.76     40.22 o 
 -13   7   7        2.87      -10.52     35.91 o 
 -11   7   7     1248.99     1255.28     81.59 o 
  -9   7   7       89.12       73.69     57.61 o 
  -7   7   7     1851.27     1774.92     88.99 o 
  -5   7   7      770.72      817.75     76.16 o 
  -3   7   7       52.94       22.54     55.63 o 
  -1   7   7      822.86      736.07     74.30 o 
   1   7   7      108.30       86.71     89.83 o 
   3   7   7       77.73       20.04     47.95 o 
   5   7   7       90.85       88.82     50.89 o 
   7   7   7      167.81      200.83     71.62 o 
 -16   8   7       65.19       84.64     45.49 o 
 -14   8   7      115.76      108.85    102.48 o 
 -12   8   7      266.20      419.28     73.94 o 
 -10   8   7      208.47      245.80     99.15 o 
  -8   8   7      637.61      760.46     82.87 o 
  -6   8   7      350.26      320.90     71.94 o 
  -4   8   7      104.02       54.52     88.49 o 
  -2   8   7        1.42        3.44     62.10 o 
   0   8   7        0.84      -83.33     82.28 o 
   2   8   7       14.25       27.55     51.86 o 
   4   8   7       14.94       22.85     76.42 o 
 -30   0   8     2821.27     2890.44    104.57 o 
 -28   0   8     1329.12     1457.18     74.43 o 
 -26   0   8     2597.26     2475.21     88.96 o 
 -24   0   8     2621.92     2547.76     85.49 o 
 -22   0   8     6634.09     6840.89    149.12 o 
 -20   0   8     2765.91     2701.51     80.27 o 
 -18   0   8     1525.05     1731.72     49.22 o 
 -16   0   8      545.15      492.07     30.80 o 
 -14   0   8      859.16      840.05     30.42 o 
 -12   0   8    10325.06    10075.13    171.14 o 
 -10   0   8    22149.80    21298.81    299.18 o 
  -8   0   8    16336.43    16198.11    297.96 o 
  -6   0   8    14459.83    13416.81    368.25 o 
  -4   0   8     5169.74     4749.63    154.67 o 
  -2   0   8     1335.44     1434.82     79.14 o 
   0   0   8      181.70      357.01     56.01 o 
   2   0   8      601.08      606.84     65.06 o 
   4   0   8      628.52      592.19     39.93 o 
   6   0   8     9194.14     8701.10    186.96 o 
   8   0   8      227.15      197.39     80.84 o 
  10   0   8     4119.26     4303.77    207.79 o 
  12   0   8     2132.84     2497.24    172.06 o 
 -29   1   8       49.86       81.75     28.70 o 
 -27   1   8      139.70      184.47     28.92 o 
 -25   1   8        1.28       32.49     21.67 o 
 -23   1   8       64.09       86.70     21.48 o 
 -21   1   8      638.77      742.71     34.30 o 
 -19   1   8     3933.78     4154.72     63.15 o 
 -17   1   8      567.71      601.91     20.78 o 
 -15   1   8       60.89       82.50     13.71 o 
 -13   1   8      300.60      413.00     18.21 o 
 -11   1   8     1386.75     1764.50     50.49 o 
  -9   1   8       46.07      257.18     24.86 o 
  -7   1   8      263.16      464.11    107.01 o 
  -5   1   8     2668.30     2804.32     61.38 o 
  -3   1   8      668.34      668.58     39.29 o 
  -1   1   8      353.64      270.70     32.89 o 
   1   1   8     3105.93     2958.89     72.96 o 
   3   1   8     1085.24      980.46     43.02 o 
   5   1   8       37.21       13.79     28.11 o 
   7   1   8        1.61      117.21     33.89 o 
   9   1   8        9.24       99.60     32.85 o 
  11   1   8      223.14      206.19     59.90 o 
  13   1   8        6.34       47.02    109.00 o 
  15   1   8      587.46      548.39    149.40 o 
 -28   2   8      467.77      508.79     39.07 o 
 -26   2   8     1869.55     1891.87     56.27 o 
 -24   2   8     1955.31     1923.97     60.96 o 
 -22   2   8     3343.71     3147.22     66.37 o 
 -20   2   8     1284.71     1291.68     36.59 o 
 -18   2   8     2432.34     2429.12     46.42 o 
 -16   2   8     3094.09     3216.16     56.29 o 
 -14   2   8     1302.82     1319.61     42.14 o 
 -12   2   8      460.14      495.06     33.95 o 
 -10   2   8     3999.36     4057.88     56.63 o 
  -8   2   8     4887.42     4799.19     62.19 o 
  -6   2   8     3513.35     3187.98     45.53 o 
  -4   2   8     2735.83     2447.79     79.04 o 
  -2   2   8     5731.94     5559.04    177.61 o 
   0   2   8      449.76      459.45     45.92 o 
   2   2   8      210.92      250.63     39.96 o 
   4   2   8      146.40      123.62     28.94 o 
   6   2   8     3620.18     3600.39    135.83 o 
   8   2   8        8.24      -48.00     32.00 o 
  10   2   8     1895.65     1955.96     69.76 o 
  12   2   8     1216.75     1400.41     83.41 o 
  14   2   8      843.92     1025.00    153.32 o 
  16   2   8       72.88      190.61    134.52 o 
 -27   3   8      107.80       57.94     27.47 o 
 -25   3   8      315.60      302.04     36.71 o 
 -23   3   8      320.48      344.18     36.57 o 
 -21   3   8      457.62      481.60     43.43 o 
 -19   3   8     6213.73     6466.44    221.97 o 
 -17   3   8     3667.50     3592.32     80.25 o 
 -15   3   8     2239.34     2286.09     58.55 o 
 -13   3   8     1844.93     1828.47     51.73 o 
 -11   3   8     1114.74     1137.60     34.10 o 
  -9   3   8     1008.05     1026.04     38.81 o 
  -7   3   8      497.67      502.09     24.09 o 
  -5   3   8     3548.74     3425.96     55.15 o 
  -3   3   8     4020.88     3863.68     83.58 o 
  -1   3   8     2626.86     2544.37     84.45 o 
   1   3   8     7441.80     7643.19    174.04 o 
   3   3   8     2078.04     2386.46    138.01 o 
   5   3   8       32.19        1.07     32.70 o 
   7   3   8      518.09      524.03     47.08 o 
   9   3   8      419.56      437.19     72.36 o 
  11   3   8       37.78      -64.46     93.96 o 
  13   3   8       65.31       -2.98     58.76 o 
  15   3   8      350.60      302.22    135.50 o 
 -26   4   8        9.52      -13.69     29.53 o 
 -24   4   8      157.46      244.37     36.40 o 
 -22   4   8      699.66      664.72     38.71 o 
 -20   4   8      415.03      558.13     42.26 o 
 -18   4   8     2502.55     2656.73     71.19 o 
 -16   4   8     1409.97     1387.95     63.85 o 
 -14   4   8      154.09      119.32     24.06 o 
 -12   4   8     2122.05     2147.29     50.06 o 
 -10   4   8       10.53       14.41     16.99 o 
  -8   4   8       79.29      130.79     21.56 o 
  -6   4   8       37.61       28.62     33.57 o 
  -4   4   8       21.25       54.52     35.61 o 
  -2   4   8     3670.30     3421.88    103.63 o 
   0   4   8     1438.34     1476.90    122.62 o 
   2   4   8      570.42      514.92     56.06 o 
   4   4   8      361.67      318.52     42.27 o 
   6   4   8      115.89      113.33     40.88 o 
   8   4   8      523.11      483.90     51.60 o 
  10   4   8       89.57       45.12     59.59 o 
  12   4   8       15.26       -2.85     61.48 o 
  14   4   8      293.76      400.74     78.51 o 
 -25   5   8      261.58      190.47     40.11 o 
 -23   5   8      748.09      862.98     52.10 o 
 -21   5   8      348.56      346.77     41.12 o 
 -19   5   8      876.84     1078.91     82.70 o 
 -17   5   8     1597.20     1526.48     53.12 o 
 -15   5   8     3442.90     3390.34     72.51 o 
 -13   5   8      941.37      985.47     67.22 o 
 -11   5   8      524.92      521.96     39.34 o 
  -9   5   8     7205.34     6857.29    126.36 o 
  -7   5   8      272.72      246.68     46.30 o 
  -5   5   8        9.39      -39.88     38.77 o 
  -3   5   8     1441.59     1593.35     76.87 o 
  -1   5   8     1375.10     1601.05     79.24 o 
   1   5   8     1197.55     1254.31     80.90 o 
   3   5   8     1152.91     1106.56     84.54 o 
   5   5   8     1821.68     1688.75     69.75 o 
   7   5   8     1643.29     1570.20     70.57 o 
   9   5   8      399.03      331.76     71.34 o 
  11   5   8      259.90      285.35    173.67 o 
 -22   6   8      345.30      340.81     79.14 o 
 -20   6   8      109.69      110.75     59.28 o 
 -18   6   8      158.70      105.20     40.20 o 
 -16   6   8       33.10        6.73     32.42 o 
 -14   6   8       22.37      -19.19     32.07 o 
 -12   6   8      733.35      683.12     55.31 o 
 -10   6   8       11.66      -34.21     45.76 o 
  -8   6   8     2193.58     2312.47    140.87 o 
  -6   6   8      671.60      715.07     67.75 o 
  -4   6   8     1118.69     1091.89     76.64 o 
  -2   6   8      119.24        4.59     62.47 o 
   0   6   8        5.88       18.27     52.99 o 
   2   6   8       27.06      -43.25     40.73 o 
   4   6   8       21.21      -54.19     43.39 o 
   6   6   8       22.17        8.84     61.74 o 
   8   6   8       16.65      -18.25     71.25 o 
  10   6   8      444.15      393.16    116.99 o 
 -19   7   8       20.29      -19.22     41.86 o 
 -17   7   8       26.85       -3.63     53.71 o 
 -15   7   8      242.87      302.03     46.82 o 
 -13   7   8      418.64      556.60     72.08 o 
 -11   7   8      374.86      421.90    115.21 o 
  -9   7   8     3250.26     3115.89    118.37 o 
  -7   7   8      476.89      481.86     69.67 o 
  -5   7   8       40.77      -42.28     56.27 o 
  -3   7   8      588.15      435.77     68.57 o 
  -1   7   8      119.70      114.50     60.01 o 
   1   7   8       92.83       46.71     61.47 o 
   3   7   8       81.03       86.83     62.62 o 
   5   7   8      777.87      738.62     84.65 o 
   7   7   8      770.12      714.23    127.01 o 
 -14   8   8       24.57       45.13     63.83 o 
 -12   8   8      422.96      396.68    107.92 o 
 -10   8   8      101.56      142.62     64.80 o 
  -8   8   8      367.39      415.82     76.64 o 
  -6   8   8      244.51      219.04     71.40 o 
  -4   8   8     1260.92     1286.12     95.81 o 
  -2   8   8      114.61      167.05     71.09 o 
   0   8   8      403.10      427.90    105.82 o 
   2   8   8      318.68      308.60     61.14 o 
 -29   1   9      692.04      709.04     43.37 o 
 -27   1   9     4507.88     4479.90     88.27 o 
 -25   1   9     3472.53     3285.72    128.23 o 
 -23   1   9     2565.83     2562.61     74.90 o 
 -21   1   9      523.75      521.25     30.49 o 
 -19   1   9     3347.07     3353.66     55.73 o 
 -17   1   9      633.77      711.20     23.55 o 
 -15   1   9       57.46       90.04     13.64 o 
 -13   1   9       62.06       82.56     13.41 o 
 -11   1   9    10767.01    10976.48    127.09 o 
  -9   1   9     6260.27     6109.82     77.11 o 
  -7   1   9     8436.55     8082.69    109.75 o 
  -5   1   9     5349.25     4943.01     99.51 o 
  -3   1   9      494.53      500.68     33.41 o 
  -1   1   9     1883.64     1862.76     57.40 o 
   1   1   9     2508.43     2528.09     87.75 o 
   3   1   9      406.96      351.79     44.14 o 
   5   1   9      631.87      579.74     38.33 o 
   7   1   9       51.64        8.76     42.25 o 
   9   1   9     5211.65     5122.80    196.80 o 
  11   1   9      628.25      930.46    140.04 o 
  13   1   9      965.27     1211.50    165.02 o 
  15   1   9      492.15      707.79    155.95 o 
 -28   2   9       28.35       30.31     24.99 o 
 -26   2   9      111.13       93.08     25.26 o 
 -24   2   9      191.52      202.91     27.70 o 
 -22   2   9      679.65      707.11     35.49 o 
 -20   2   9    10343.99     9986.00    122.21 o 
 -18   2   9     1038.31     1013.06     51.43 o 
 -16   2   9     1256.05     1332.13     36.24 o 
 -14   2   9     1413.72     1422.29     39.08 o 
 -12   2   9      836.98      928.34     27.12 o 
 -10   2   9       20.41       55.96     13.29 o 
  -8   2   9       52.27      103.15     12.74 o 
  -6   2   9      191.75      193.25     33.21 o 
  -4   2   9       91.04      101.56     24.07 o 
  -2   2   9     1648.75     1644.90     53.68 o 
   0   2   9     4472.08     4484.92     98.67 o 
   2   2   9     8171.69     7250.97    337.15 o 
   4   2   9      694.98      874.37     56.68 o 
   6   2   9       19.30      -27.59     23.90 o 
   8   2   9      442.08      489.76     67.44 o 
  10   2   9      692.03      668.91    126.52 o 
  12   2   9        5.71      -31.90    108.71 o 
  14   2   9      311.51      431.23    138.21 o 
 -27   3   9      246.40      255.02     38.42 o 
 -25   3   9      418.81      328.94     37.91 o 
 -23   3   9      669.94      730.49     44.82 o 
 -21   3   9       13.41       62.57     17.57 o 
 -19   3   9      617.63      868.65     44.08 o 
 -17   3   9     2516.09     2412.81     63.45 o 
 -15   3   9     3634.82     3766.75     70.36 o 
 -13   3   9      198.34      181.36     29.54 o 
 -11   3   9      247.30      262.17     21.15 o 
  -9   3   9      151.47      102.13     18.28 o 
  -7   3   9     1066.56     1092.75     38.03 o 
  -5   3   9      567.94      643.06     49.65 o 
  -3   3   9     2106.82     1990.59     76.24 o 
  -1   3   9     2977.59     2819.80    105.48 o 
   1   3   9      191.15      254.17     48.72 o 
   3   3   9       76.76      212.35     67.92 o 
   5   3   9     1345.43     1329.74     60.26 o 
   7   3   9      251.24      217.42     46.28 o 
   9   3   9       96.27       17.48     83.83 o 
  11   3   9       19.73      -10.27     57.25 o 
  13   3   9      256.87      206.17    128.86 o 
 -26   4   9      982.02     1033.03     60.10 o 
 -24   4   9      528.04      589.67     44.92 o 
 -22   4   9      187.02      197.04     34.75 o 
 -20   4   9     2022.34     2098.95     66.34 o 
 -18   4   9      120.93      175.03     48.36 o 
 -16   4   9     6429.48     6452.80    105.11 o 
 -14   4   9     6507.44     6444.36    112.79 o 
 -12   4   9     1798.62     1906.88     47.43 o 
 -10   4   9      139.04      140.98     19.50 o 
  -8   4   9       35.59        0.50     35.31 o 
  -6   4   9      638.31      738.02     68.42 o 
  -4   4   9     2085.11     2112.32    112.26 o 
  -2   4   9     3493.53     3211.19    103.01 o 
   0   4   9      168.18      195.09     49.56 o 
   2   4   9     1466.00     1521.51     63.30 o 
   4   4   9     1986.13     2026.63     72.70 o 
   6   4   9     1921.03     1999.29    137.95 o 
   8   4   9     2188.76     2358.72    109.79 o 
  10   4   9      104.35       10.26     60.38 o 
  12   4   9       25.42       48.79     66.91 o 
 -25   5   9      715.25      764.25     53.69 o 
 -23   5   9      193.80      165.88     38.10 o 
 -21   5   9       78.45       76.96     33.86 o 
 -19   5   9      508.70      561.03     41.18 o 
 -17   5   9      254.92      172.81     30.26 o 
 -15   5   9       27.44      -15.72     23.96 o 
 -13   5   9        0.01      -37.81     25.21 o 
 -11   5   9       64.04       55.28     43.70 o 
  -9   5   9      233.34      299.26     69.93 o 
  -7   5   9        9.96      -27.46     41.69 o 
  -5   5   9     2331.02     2390.16     94.58 o 
  -3   5   9      216.10      325.57     54.90 o 
  -1   5   9      251.69      195.36     52.32 o 
   1   5   9     1390.45     1294.18     78.66 o 
   3   5   9        0.36      -58.99     41.17 o 
   5   5   9       96.60      -17.32     43.31 o 
   7   5   9        0.75      -85.26     56.84 o 
   9   5   9      632.27      668.95    166.80 o 
 -22   6   9      101.22       76.82     42.13 o 
 -20   6   9      502.48      557.50     54.17 o 
 -18   6   9       34.35       33.62     34.69 o 
 -16   6   9      264.46      259.59     42.51 o 
 -14   6   9      403.39      346.55     75.75 o 
 -12   6   9     1748.97     1794.77     91.21 o 
 -10   6   9     3691.74     3579.69    121.93 o 
  -8   6   9     2120.37     2004.48     93.39 o 
  -6   6   9      345.23      396.36     65.87 o 
  -4   6   9      168.79       91.68     55.30 o 
  -2   6   9      205.89      164.09     57.63 o 
   0   6   9       11.39      -60.20     54.55 o 
   2   6   9      165.86      124.96     48.78 o 
   4   6   9      838.56      735.62     65.13 o 
   6   6   9      298.63      231.32     92.95 o 
   8   6   9      632.81      636.03     85.65 o 
 -19   7   9      218.93      145.08     45.34 o 
 -17   7   9      120.14      128.19     63.99 o 
 -15   7   9       48.51      -64.99     55.06 o 
 -13   7   9        2.42      -52.28     56.61 o 
 -11   7   9       16.47       85.30     57.13 o 
  -9   7   9      762.88      847.69     86.98 o 
  -7   7   9      269.01      258.24     68.75 o 
  -5   7   9      534.73      624.54     76.26 o 
  -3   7   9       33.63       37.28     61.25 o 
  -1   7   9     1108.37     1041.63     88.51 o 
   1   7   9        6.44      -73.40     48.93 o 
   3   7   9      200.88      133.44     55.70 o 
   5   7   9        2.12       17.13     69.53 o 
 -14   8   9        1.24      -35.69     66.28 o 
 -12   8   9      251.88      371.15     85.63 o 
 -10   8   9      133.52      231.91     70.86 o 
  -8   8   9      358.01      459.09     91.45 o 
  -6   8   9      580.64      669.41    141.70 o 
  -4   8   9      396.02      359.14     80.28 o 
  -2   8   9        4.74       57.64     73.44 o 
 -30   0  10      185.18      118.44     41.27 o 
 -28   0  10     1043.26     1174.46    104.67 o 
 -26   0  10     2940.27     2657.41     92.21 o 
 -24   0  10     2434.11     2343.83     82.92 o 
 -22   0  10     4247.11     4251.37    110.02 o 
 -20   0  10     2009.24     2269.98     73.61 o 
 -18   0  10     1118.26     1072.76     38.95 o 
 -16   0  10       16.36       14.18     17.19 o 
 -14   0  10     1069.35      999.61     31.71 o 
 -12   0  10     5749.72     5668.44    127.18 o 
 -10   0  10     4049.33     3568.29     92.69 o 
  -8   0  10     6802.35     6861.07    149.96 o 
  -6   0  10     7767.19     7676.67    235.92 o 
  -4   0  10      284.73       90.59     50.47 o 
  -2   0  10     2716.12     2715.67    121.48 o 
   0   0  10     1678.43     1657.38    133.94 o 
   2   0  10       36.03       11.59     59.46 o 
   4   0  10       65.18        6.92     69.67 o 
   6   0  10     1393.62     1230.60    123.89 o 
   8   0  10     1083.12     1247.33    138.81 o 
  10   0  10      775.64     1263.21    154.13 o 
  12   0  10     1065.46     1350.05    169.49 o 
 -29   1  10      178.52      189.27     30.71 o 
 -27   1  10        0.72       38.17     24.05 o 
 -25   1  10       40.95      128.79     25.15 o 
 -23   1  10       29.83       41.65     20.25 o 
 -21   1  10      387.75      412.96     28.65 o 
 -19   1  10      668.11      689.63     29.23 o 
 -17   1  10      640.83      625.65     25.07 o 
 -15   1  10     1722.96     1773.31     34.82 o 
 -13   1  10     2360.03     2340.07     39.21 o 
 -11   1  10      212.83      240.02     18.15 o 
  -9   1  10      235.94      300.11     29.70 o 
  -7   1  10       25.52      335.12     31.25 o 
  -5   1  10      328.10      309.37     34.16 o 
  -3   1  10        3.70       -0.40     26.42 o 
  -1   1  10       83.59       58.98     31.19 o 
   1   1  10     1920.33     1763.56     63.90 o 
   3   1  10      969.46     1012.10     63.80 o 
   5   1  10      515.78      540.83     54.70 o 
   7   1  10        5.49      -68.47     45.64 o 
   9   1  10       93.49      122.10     55.82 o 
  11   1  10       27.01      172.91    122.14 o 
  13   1  10       32.98       55.60    131.39 o 
 -28   2  10      564.34      546.28     43.26 o 
 -26   2  10      411.64      411.23     34.22 o 
 -24   2  10      876.42      963.14     69.83 o 
 -22   2  10     2236.73     2246.10     55.77 o 
 -20   2  10      303.79      356.16     27.50 o 
 -18   2  10     2055.92     2279.94     60.00 o 
 -16   2  10     1618.86     1975.84     47.58 o 
 -14   2  10      340.06      555.27     35.22 o 
 -12   2  10      789.19      839.63     27.22 o 
 -10   2  10     1980.66     1835.94     35.58 o 
  -8   2  10     1673.46     1629.45     54.07 o 
  -6   2  10     1602.35     1631.85     51.73 o 
  -4   2  10     1131.99     1070.91     50.04 o 
  -2   2  10     5465.97     5474.48    167.78 o 
   0   2  10     1086.76     1010.86     51.93 o 
   2   2  10      122.15      110.19     39.18 o 
   4   2  10      174.74      132.75     53.84 o 
   6   2  10     1649.71     1644.66     73.74 o 
   8   2  10      252.58      319.52     69.03 o 
  10   2  10      176.44      334.83    120.72 o 
  12   2  10      264.04      245.33    137.56 o 
 -27   3  10      240.97      175.94     34.80 o 
 -25   3  10        9.14        4.20     26.55 o 
 -23   3  10       69.35       58.04     26.90 o 
 -21   3  10      325.98      317.66     34.76 o 
 -19   3  10     1331.72     1392.68     52.11 o 
 -17   3  10     4315.68     4245.26     79.50 o 
 -15   3  10     6018.01     6094.89     96.81 o 
 -13   3  10     5810.76     6045.67     92.70 o 
 -11   3  10      195.90      175.32     19.49 o 
  -9   3  10     2254.49     2228.63     53.46 o 
  -7   3  10      160.91      119.72     38.76 o 
  -5   3  10       79.30       43.73     37.13 o 
  -3   3  10      956.79     1065.47     64.48 o 
  -1   3  10      237.73      346.03     53.61 o 
   1   3  10     2362.00     2466.53     77.88 o 
   3   3  10     1381.38     1538.26     63.83 o 
   5   3  10     2610.75     2671.67     82.34 o 
   7   3  10      884.26      967.46    120.72 o 
   9   3  10       16.70      -14.45    103.79 o 
  11   3  10      229.95      139.34    124.92 o 
 -26   4  10      340.65      375.93     43.34 o 
 -24   4  10       55.37       33.85     28.42 o 
 -22   4  10      565.12      516.33     42.72 o 
 -20   4  10      310.45      336.45     37.43 o 
 -18   4  10      836.57      900.26     46.00 o 
 -16   4  10     2093.44     2099.17     55.80 o 
 -14   4  10       12.36       75.87     24.24 o 
 -12   4  10      255.50      223.51     23.93 o 
 -10   4  10      863.44      856.33     99.91 o 
  -8   4  10        1.57       13.17     38.56 o 
  -6   4  10     1050.29      954.79     64.36 o 
  -4   4  10       18.56      -58.43     38.95 o 
  -2   4  10     1720.35     1615.46    140.27 o 
   0   4  10      776.41      582.54     64.70 o 
   2   4  10       36.89       22.04     44.44 o 
   4   4  10      411.50      366.67     50.70 o 
   6   4  10      512.80      530.89     57.21 o 
   8   4  10      446.27      483.53     74.47 o 
  10   4  10      163.31       76.32     66.75 o 
 -25   5  10      703.65      755.06     53.06 o 
 -23   5  10      731.35      779.32     53.73 o 
 -21   5  10       62.09       45.07     31.26 o 
 -19   5  10       67.50       44.07     29.14 o 
 -17   5  10     1292.42     1346.06     56.39 o 
 -15   5  10      785.97      855.28     41.42 o 
 -13   5  10     1686.76     1574.15     80.90 o 
 -11   5  10      512.33      552.72     62.46 o 
  -9   5  10     5236.12     4995.47    140.86 o 
  -7   5  10      743.60      733.90     66.78 o 
  -5   5  10      220.18      254.89     55.42 o 
  -3   5  10     1094.13     1191.76     87.42 o 
  -1   5  10       47.93      -64.89     95.80 o 
   1   5  10      497.41      497.94     69.76 o 
   3   5  10      303.71      318.25     53.46 o 
   5   5  10      727.85      789.87     66.19 o 
   7   5  10      761.79      648.71     80.98 o 
   9   5  10      286.32      183.94     72.42 o 
 -22   6  10      106.59      124.39     45.65 o 
 -20   6  10      678.43      803.97     61.53 o 
 -18   6  10       15.40      -48.31     33.73 o 
 -16   6  10      154.85      228.52     60.23 o 
 -14   6  10       49.69        5.14     51.64 o 
 -12   6  10      475.16      471.31     66.10 o 
 -10   6  10        9.42       27.44     53.64 o 
  -8   6  10      149.21      124.50     56.24 o 
  -6   6  10      669.86      796.07    109.69 o 
  -4   6  10      345.33      532.77     70.06 o 
  -2   6  10      460.36      432.28     68.90 o 
   0   6  10       11.37      -22.59     59.41 o 
   2   6  10       36.74      -67.19     47.15 o 
   4   6  10       31.79      -59.88     48.89 o 
   6   6  10      100.15       59.27     98.94 o 
 -19   7  10        2.43      -51.98     62.50 o 
 -17   7  10       23.81      -26.50     79.16 o 
 -15   7  10        3.41       -3.47     57.52 o 
 -13   7  10       41.44      -44.65     55.28 o 
 -11   7  10      128.84      111.94     61.44 o 
  -9   7  10     1208.31     1323.51    198.75 o 
  -7   7  10     1035.79     1127.84    118.79 o 
  -5   7  10      926.70     1000.17    159.38 o 
  -3   7  10      158.28      125.80     79.24 o 
  -1   7  10       16.81       65.03     66.64 o 
   1   7  10       71.88       26.34     53.62 o 
 -12   8  10      272.28      363.69     80.02 o 
 -10   8  10       20.36       82.33     70.61 o 
  -8   8  10       73.20      158.47     85.23 o 
  -6   8  10       86.59      141.09     76.04 o 
 -29   1  11       54.72       61.71     25.77 o 
 -27   1  11     1296.61     1299.66     50.34 o 
 -25   1  11     2206.44     2079.20     79.50 o 
 -23   1  11     4501.97     4312.37     80.79 o 
 -21   1  11     1107.34     1179.40     40.92 o 
 -19   1  11      747.66      784.50     30.28 o 
 -17   1  11      280.92      326.34     21.30 o 
 -15   1  11      279.31      331.42     22.78 o 
 -13   1  11      627.13      647.72     27.03 o 
 -11   1  11     3908.75     3775.73     66.44 o 
  -9   1  11      211.56      199.03     21.80 o 
  -7   1  11     7817.91     7372.89    147.42 o 
  -5   1  11     3145.10     2996.64     75.87 o 
  -3   1  11     2839.44     2732.85    117.84 o 
  -1   1  11     2366.82     2367.77     91.59 o 
   1   1  11      602.92      583.77     52.92 o 
   3   1  11      122.12       50.25     43.97 o 
   5   1  11      630.06      621.86    102.11 o 
   7   1  11      108.46       18.20     53.83 o 
   9   1  11      244.31      223.38     79.87 o 
  11   1  11      325.68      603.27    148.66 o 
 -28   2  11       47.62       45.95     25.28 o 
 -26   2  11        3.99       -9.46     21.73 o 
 -24   2  11      144.11      126.49     25.62 o 
 -22   2  11      199.76      208.51     40.41 o 
 -20   2  11      986.72      974.71     43.96 o 
 -18   2  11      288.05      293.98     30.09 o 
 -16   2  11      567.58      648.31     32.11 o 
 -14   2  11     3269.12     3065.86     53.21 o 
 -12   2  11     3053.13     2815.69     48.33 o 
 -10   2  11     2859.62     2707.48     45.57 o 
  -8   2  11      126.17      115.69     29.74 o 
  -6   2  11       33.96       92.13     29.49 o 
  -4   2  11        3.54      -10.51     30.13 o 
  -2   2  11      149.42      103.09     35.70 o 
   0   2  11     2136.03     2138.28     72.99 o 
   2   2  11      697.96      698.64     44.04 o 
   4   2  11      410.71      428.91     56.50 o 
   6   2  11      100.36      104.00     52.93 o 
   8   2  11      887.51      875.74     87.85 o 
  10   2  11       18.86       22.95    122.76 o 
 -27   3  11      152.51      105.35     32.91 o 
 -25   3  11      340.96      331.53     36.98 o 
 -23   3  11      196.34      180.48     30.85 o 
 -21   3  11      239.41      256.26     34.04 o 
 -19   3  11     2139.03     2067.24     58.74 o 
 -17   3  11     4737.03     4688.68     84.45 o 
 -15   3  11     1078.70     1073.12     39.89 o 
 -13   3  11      719.35      709.49     39.76 o 
 -11   3  11     1041.35     1113.19     86.87 o 
  -9   3  11        2.52        4.06     52.02 o 
  -7   3  11      113.94       85.93     40.36 o 
  -5   3  11      358.80      310.16     68.62 o 
  -3   3  11     1172.30     1094.27     68.00 o 
  -1   3  11        4.67      -34.58     46.17 o 
   1   3  11      380.89      393.33     62.74 o 
   3   3  11     1264.71     1262.06     83.48 o 
   5   3  11     1387.10     1434.26     68.76 o 
   7   3  11       72.65       29.44     65.62 o 
   9   3  11       15.94      -29.00    117.58 o 
 -26   4  11      666.16      627.92     81.13 o 
 -24   4  11      394.22      403.78     52.77 o 
 -22   4  11      752.81      706.59     46.43 o 
 -20   4  11      963.46     1034.12     58.47 o 
 -18   4  11     2143.00     2150.62     58.83 o 
 -16   4  11     1986.93     2100.59     55.71 o 
 -14   4  11      811.18      821.76     45.67 o 
 -12   4  11      259.17      261.33     75.30 o 
 -10   4  11     5052.28     4934.08    136.66 o 
  -8   4  11      555.38      454.60     56.46 o 
  -6   4  11     1184.93     1139.46    152.73 o 
  -4   4  11      387.60      380.09     58.23 o 
  -2   4  11        8.30      -26.04     49.43 o 
   0   4  11      192.42      246.49     60.57 o 
   2   4  11      624.57      784.95     63.28 o 
   4   4  11     1454.63     1617.87     73.14 o 
   6   4  11      379.73      405.96     57.98 o 
   8   4  11     1124.23     1340.15     98.61 o 
 -25   5  11       10.63      -55.02     36.68 o 
 -23   5  11        0.37        3.78     29.82 o 
 -21   5  11      372.72      404.52     39.99 o 
 -19   5  11      101.57      112.89     31.77 o 
 -17   5  11       26.85      -24.58     49.58 o 
 -15   5  11      421.17      400.24    123.15 o 
 -13   5  11        0.31      -69.82     46.54 o 
 -11   5  11     1293.84     1084.28     98.56 o 
  -9   5  11       38.53       56.30     50.64 o 
  -7   5  11     2246.51     1842.40     88.92 o 
  -5   5  11     1199.32     1137.77     80.74 o 
  -3   5  11       73.46       14.38     54.49 o 
  -1   5  11       33.45       33.54     83.34 o 
   1   5  11      161.30       55.42     48.65 o 
   3   5  11      197.38       81.36     57.99 o 
   5   5  11      168.73       24.90     52.68 o 
   7   5  11       13.67        9.06     73.50 o 
 -22   6  11      380.62      433.66     54.48 o 
 -20   6  11      580.40      722.04     82.11 o 
 -18   6  11       37.34      -40.96     55.56 o 
 -16   6  11       29.44      -15.41     55.14 o 
 -14   6  11      154.50      156.07     60.65 o 
 -12   6  11      286.36      330.50     65.29 o 
 -10   6  11     2331.77     2109.14     99.62 o 
  -8   6  11      471.50      496.40     70.92 o 
  -6   6  11      171.60      207.08     65.61 o 
  -4   6  11      597.19      656.33    109.35 o 
  -2   6  11      677.16      618.54    126.11 o 
   0   6  11       98.60       -5.86     67.81 o 
   2   6  11       45.32       56.59     59.37 o 
   4   6  11       17.10      -68.50     51.07 o 
 -17   7  11      533.05      604.86     83.17 o 
 -15   7  11        2.18       31.43     63.18 o 
 -13   7  11      142.23      140.77     67.37 o 
 -11   7  11       18.74       22.53     63.92 o 
  -9   7  11       26.31       -4.51     66.13 o 
  -7   7  11        6.36       33.50     67.94 o 
  -5   7  11      556.74      682.80    123.00 o 
  -3   7  11      250.02      243.41     74.06 o 
  -1   7  11      515.59      649.93     95.98 o 
 -30   0  12       81.64       63.99     39.50 o 
 -28   0  12     2875.73     2772.51     98.68 o 
 -26   0  12      732.45      718.25     57.29 o 
 -24   0  12     2871.61     2605.77    106.25 o 
 -22   0  12     6964.62     6470.19    145.28 o 
 -20   0  12      712.99      875.69     41.24 o 
 -18   0  12     1420.90     1403.58     95.60 o 
 -16   0  12      974.48     1037.69     43.57 o 
 -14   0  12       14.34       21.83     22.63 o 
 -12   0  12       12.17      -19.23     32.00 o 
 -10   0  12      679.21      794.17     53.41 o 
  -8   0  12     5485.35     5364.31    188.52 o 
  -6   0  12      590.86      565.15     74.74 o 
  -4   0  12     1288.63     1350.26     99.67 o 
  -2   0  12     3418.19     3146.27    146.84 o 
   0   0  12     5486.32     5174.64    205.93 o 
   2   0  12       12.64      -71.25     76.96 o 
   4   0  12        7.37      -78.30     89.54 o 
   6   0  12       75.43       24.13     97.60 o 
   8   0  12       22.95      -13.50    108.53 o 
  10   0  12      376.68      180.80    129.54 o 
 -29   1  12      141.31      120.72     28.54 o 
 -27   1  12      190.63      211.13     29.70 o 
 -25   1  12        5.15       54.63     23.50 o 
 -23   1  12        4.79      187.80     26.40 o 
 -21   1  12      619.94      568.22     40.55 o 
 -19   1  12        3.37       22.40     15.34 o 
 -17   1  12       15.57       31.98     17.31 o 
 -15   1  12      531.95      549.63     27.47 o 
 -13   1  12     1254.76     1282.64     44.03 o 
 -11   1  12      335.28      333.73     27.16 o 
  -9   1  12        4.51       25.59     19.77 o 
  -7   1  12        1.78       69.03     39.05 o 
  -5   1  12      252.80      360.55     40.76 o 
  -3   1  12        0.54      165.46     39.23 o 
  -1   1  12      394.70      428.47     49.03 o 
   1   1  12     1099.02     1017.79     61.51 o 
   3   1  12       49.17      -27.89     49.04 o 
   5   1  12        4.77      -56.90     51.68 o 
   7   1  12      489.99      646.25     76.01 o 
   9   1  12        4.33      -63.57     60.57 o 
 -28   2  12      769.46      837.31     66.31 o 
 -26   2  12      241.50      227.87     34.77 o 
 -24   2  12      649.98      685.06     51.93 o 
 -22   2  12     1156.86     1053.72     49.44 o 
 -20   2  12      393.02      436.26     35.27 o 
 -18   2  12     2739.69     2694.72     53.34 o 
 -16   2  12     1959.49     2052.72     63.93 o 
 -14   2  12       70.14       96.31     22.08 o 
 -12   2  12       95.87      106.38     20.12 o 
 -10   2  12      129.57      195.54     44.00 o 
  -8   2  12     2136.95     2037.24     62.36 o 
  -6   2  12      499.34      535.77     43.82 o 
  -4   2  12     1043.38     1030.47    102.66 o 
  -2   2  12      626.65      767.29     54.19 o 
   0   2  12     1249.57     1091.74    107.00 o 
   2   2  12       60.88      133.26     49.23 o 
   4   2  12      602.86      646.69     65.92 o 
   6   2  12      393.53      424.33     66.58 o 
   8   2  12       31.41     -102.11     69.45 o 
 -27   3  12      686.01      654.14     61.55 o 
 -25   3  12       47.16       68.01     30.20 o 
 -23   3  12       10.43       -7.55     23.07 o 
 -21   3  12     1564.66     1320.96     50.48 o 
 -19   3  12       50.89       65.21     26.60 o 
 -17   3  12      696.29      711.44     38.14 o 
 -15   3  12     1802.11     2015.31     50.98 o 
 -13   3  12     2675.20     2760.65     97.92 o 
 -11   3  12      798.65      864.43     65.97 o 
  -9   3  12      397.06      418.12    119.98 o 
  -7   3  12      629.24      654.04    108.50 o 
  -5   3  12       59.64       58.19     47.08 o 
  -3   3  12      290.39      220.30     81.87 o 
  -1   3  12        3.76      -61.11     58.43 o 
   1   3  12      904.22      862.92     97.63 o 
   3   3  12      653.63      696.40     58.96 o 
   5   3  12      405.04      661.04     83.24 o 
   7   3  12     2389.97     2797.35    125.24 o 
 -26   4  12       19.82      -13.46     30.11 o 
 -24   4  12       45.09        2.73     33.26 o 
 -22   4  12      429.72      490.43     40.64 o 
 -20   4  12        8.72      -35.62     25.45 o 
 -18   4  12      262.29      208.06     30.49 o 
 -16   4  12      647.11      612.30     77.70 o 
 -14   4  12      384.53      448.05     60.51 o 
 -12   4  12     1442.54     1439.69     80.00 o 
 -10   4  12       66.98       45.56     48.99 o 
  -8   4  12        1.57      -18.86     46.37 o 
  -6   4  12      205.82      154.53     54.59 o 
  -4   4  12       55.69       19.92     55.07 o 
  -2   4  12        5.71      -53.07     50.98 o 
   0   4  12      128.32      118.20     60.51 o 
   2   4  12       31.06      -26.65     45.76 o 
   4   4  12      279.57      232.22     55.35 o 
   6   4  12      146.16       91.59     74.43 o 
 -25   5  12      839.35      703.84     60.18 o 
 -23   5  12      344.98      441.64     50.09 o 
 -21   5  12      706.47      744.65     47.15 o 
 -19   5  12       22.81      -24.84     53.56 o 
 -17   5  12      259.43      259.20     62.25 o 
 -15   5  12      468.59      649.24     73.59 o 
 -13   5  12     1085.88     1221.99     85.14 o 
 -11   5  12      819.37      926.57     77.46 o 
  -9   5  12     1362.07     1376.32     84.88 o 
  -7   5  12      504.69      590.47     72.99 o 
  -5   5  12      488.48      374.03     70.21 o 
  -3   5  12     1590.05     1432.63     90.76 o 
  -1   5  12       19.39       15.00     61.86 o 
   1   5  12        4.83      -36.62     47.52 o 
   3   5  12      201.36      145.26     72.52 o 
   5   5  12      174.27      232.52     74.31 o 
 -22   6  12      577.67      720.52     86.64 o 
 -20   6  12       12.15      -38.79     61.17 o 
 -18   6  12      695.14      726.94    134.60 o 
 -16   6  12       17.89      -36.90     57.79 o 
 -14   6  12        0.61      -79.04     54.79 o 
 -12   6  12      151.54       92.06     58.92 o 
 -10   6  12       34.30       54.17     61.28 o 
  -8   6  12        5.87       21.45     65.31 o 
  -6   6  12      200.96      279.59     72.06 o 
  -4   6  12      757.01      962.83     92.31 o 
  -2   6  12      160.37      247.48     73.96 o 
   0   6  12        6.61      -48.50     51.69 o 
   2   6  12      173.89       65.79     90.35 o 
 -17   7  12        4.24       17.28     68.19 o 
 -15   7  12       16.01      -13.92     64.54 o 
 -13   7  12       78.97       83.50     88.67 o 
 -11   7  12        5.25      -33.86     64.17 o 
  -9   7  12      844.98     1012.47    111.51 o 
  -7   7  12      220.04      193.06     76.07 o 
  -5   7  12       87.14       74.70    202.88 o 
  -3   7  12      567.12      569.87     89.57 o 
 -29   1  13      114.78       93.99     28.29 o 
 -27   1  13       48.40       30.08     24.38 o 
 -25   1  13     1351.20     1392.48     49.63 o 
 -23   1  13     1831.19     1807.57     48.96 o 
 -21   1  13      554.76      628.61     39.55 o 
 -19   1  13     2464.93     2506.39     44.15 o 
 -17   1  13     1620.13     1731.52     39.04 o 
 -15   1  13     1516.31     1560.29     47.61 o 
 -13   1  13       43.33       52.66     22.20 o 
 -11   1  13     2497.22     2524.38     70.55 o 
  -9   1  13      246.18      247.48     36.80 o 
  -7   1  13      249.92      257.65     43.10 o 
  -5   1  13      696.89      792.98     68.43 o 
  -3   1  13     1967.34     2095.85     74.37 o 
  -1   1  13     2548.71     2836.62    134.69 o 
   1   1  13        4.93      -20.22     44.70 o 
   3   1  13      283.89      416.67     63.09 o 
   5   1  13      443.63      343.10     63.97 o 
   7   1  13       10.02       53.30     65.02 o 
 -28   2  13      348.17      291.10     39.37 o 
 -26   2  13      213.92      206.71     34.52 o 
 -24   2  13       27.04       25.25     33.96 o 
 -22   2  13       62.54       62.41     22.75 o 
 -20   2  13       61.81       36.92     26.01 o 
 -18   2  13        9.57       17.91     20.93 o 
 -16   2  13     2430.75     2283.37     55.17 o 
 -14   2  13     5554.91     5153.82    137.36 o 
 -12   2  13       31.24      -14.79     43.40 o 
 -10   2  13      584.56      576.82    102.75 o 
  -8   2  13      870.57      975.57     67.14 o 
  -6   2  13       30.36      -27.91     46.06 o 
  -4   2  13        3.95       14.83     52.51 o 
  -2   2  13        6.88       57.55     42.25 o 
   0   2  13      107.98      115.20     47.20 o 
   2   2  13       19.52       47.98     51.79 o 
   4   2  13      443.14      439.20     67.06 o 
   6   2  13      956.64     1161.12    116.83 o 
 -27   3  13        9.73       38.43     31.54 o 
 -25   3  13        9.93      -54.59     37.44 o 
 -23   3  13       56.52       15.62     27.13 o 
 -21   3  13        2.48      -33.29     31.63 o 
 -19   3  13     1507.99     1446.72     49.42 o 
 -17   3  13      650.37      611.53     36.38 o 
 -15   3  13        4.67      172.98     51.96 o 
 -13   3  13        2.56      117.10     73.01 o 
 -11   3  13     2474.36     2282.95     91.73 o 
  -9   3  13      294.44      218.89     52.49 o 
  -7   3  13       10.44      -69.35     46.23 o 
  -5   3  13        2.51      -71.18     48.99 o 
  -3   3  13      121.71       51.05     56.34 o 
  -1   3  13      327.14      294.96     64.93 o 
   1   3  13      104.31      177.42     66.29 o 
   3   3  13      221.16      110.79     68.03 o 
   5   3  13      527.18      493.52     85.28 o 
 -26   4  13      445.71      475.14     42.48 o 
 -24   4  13      261.95      296.26     38.68 o 
 -22   4  13      110.20       63.12     31.19 o 
 -20   4  13      416.93      445.26     66.63 o 
 -18   4  13      393.00      478.66     94.41 o 
 -16   4  13      218.78      329.87     91.17 o 
 -14   4  13      842.54      922.94     75.21 o 
 -12   4  13      161.65      230.87    155.93 o 
 -10   4  13     2853.95     2973.06    176.73 o 
  -8   4  13     1751.78     1774.18    143.09 o 
  -6   4  13      228.71      279.20     76.64 o 
  -4   4  13      274.29      292.42     67.40 o 
  -2   4  13        5.23      -22.95     59.03 o 
   0   4  13       28.40       37.14     47.12 o 
   2   4  13      281.49      294.50     56.49 o 
   4   4  13      386.08      568.64     88.46 o 
 -23   5  13        1.23      -63.02     58.67 o 
 -21   5  13     1096.36     1262.42     94.34 o 
 -19   5  13      431.08      386.66     67.67 o 
 -17   5  13       28.64       74.88     56.32 o 
 -15   5  13       81.16       13.03     54.79 o 
 -13   5  13      105.66      141.28     59.03 o 
 -11   5  13      125.12      103.61     71.48 o 
  -9   5  13        1.16      -32.83     93.48 o 
  -7   5  13       23.12      -38.88    105.76 o 
  -5   5  13       77.68      110.69     65.51 o 
  -3   5  13        2.42       23.72     65.96 o 
  -1   5  13      112.44       15.01     69.40 o 
   1   5  13        7.24      -43.17     51.11 o 
 -20   6  13       63.61        7.30     64.37 o 
 -18   6  13      352.55      384.94     73.80 o 
 -16   6  13       34.79      -11.78     62.33 o 
 -14   6  13       25.83      -10.12     60.72 o 
 -12   6  13       42.96       35.14     61.53 o 
 -10   6  13      457.27      485.73     79.13 o 
  -8   6  13       87.86      131.41     70.35 o 
  -6   6  13      755.02      974.13     94.50 o 
  -4   6  13     1373.68     1196.25    100.91 o 
  -2   6  13      277.90      207.74    102.89 o 
 -13   7  13      261.03      238.14     75.43 o 
 -11   7  13       78.92      143.28     77.93 o 
  -9   7  13       84.16       76.78     73.93 o 
 -28   0  14      202.49      215.10     44.71 o 
 -26   0  14      620.14      513.57     51.94 o 
 -24   0  14      847.16      728.59     59.65 o 
 -22   0  14     2003.04     1927.77     65.98 o 
 -20   0  14      491.96      526.70     55.25 o 
 -18   0  14      487.78      585.86     42.56 o 
 -16   0  14     1175.02     1283.18     51.84 o 
 -14   0  14      549.10      560.95     40.27 o 
 -12   0  14     2753.80     2850.05     96.62 o 
 -10   0  14      934.04      825.27     64.35 o 
  -8   0  14     1277.33     1132.02     71.88 o 
  -6   0  14      488.96      415.15     61.13 o 
  -4   0  14     1572.29     1532.27     85.86 o 
  -2   0  14     2321.02     2784.77    156.90 o 
   0   0  14      898.59     1232.00    136.98 o 
   2   0  14        6.96        9.56    103.61 o 
   4   0  14       13.26       68.01     75.39 o 
   6   0  14      454.50      597.03    119.69 o 
 -29   1  14      305.37      215.03     33.08 o 
 -27   1  14       78.95       30.57     25.45 o 
 -25   1  14       84.76       19.26     26.92 o 
 -23   1  14       32.06       49.49     26.77 o 
 -21   1  14       80.96       90.60     24.21 o 
 -19   1  14      188.29      241.37     29.31 o 
 -17   1  14        4.75      -34.86     23.55 o 
 -15   1  14      761.78      752.19     35.54 o 
 -13   1  14      370.23      433.70     38.41 o 
 -11   1  14      340.56      353.08     64.42 o 
  -9   1  14      346.31      366.97     52.27 o 
  -7   1  14        1.77       45.47     37.05 o 
  -5   1  14       10.18       59.94     41.27 o 
  -3   1  14      239.57      239.82     51.26 o 
  -1   1  14      109.14      189.43     54.70 o 
   1   1  14       87.93      110.49     56.01 o 
   3   1  14       26.52      -53.87     57.74 o 
   5   1  14      114.86      169.74     68.66 o 
 -28   2  14      213.79      151.41     36.26 o 
 -26   2  14      210.64      154.80     32.14 o 
 -24   2  14      143.19      117.80     29.62 o 
 -22   2  14      372.89      371.19     31.11 o 
 -20   2  14      800.98      770.98     70.28 o 
 -18   2  14     1098.81     1079.48     43.58 o 
 -16   2  14      631.13      760.05     52.02 o 
 -14   2  14        4.47       45.82     47.45 o 
 -12   2  14     1727.79     1768.14    114.39 o 
 -10   2  14       31.71      141.96     50.61 o 
  -8   2  14      993.32      926.07     74.70 o 
  -6   2  14      221.00      139.36     55.51 o 
  -4   2  14      240.84      215.78     60.58 o 
  -2   2  14       73.05       72.35     79.89 o 
   0   2  14      500.16      633.92     81.62 o 
   2   2  14      334.37      251.56     74.07 o 
   4   2  14      406.01      538.24     86.84 o 
 -27   3  14      570.74      514.27     44.04 o 
 -25   3  14      347.58      248.26     38.08 o 
 -23   3  14       24.83        6.53     28.90 o 
 -21   3  14       20.26       29.09     27.23 o 
 -19   3  14      125.48       63.79     52.22 o 
 -17   3  14       61.61      110.83     53.41 o 
 -15   3  14      327.23      355.25     58.39 o 
 -13   3  14      236.06      232.70     69.50 o 
 -11   3  14     1297.18     1346.71     80.89 o 
  -9   3  14     2791.68     3149.45    115.75 o 
  -7   3  14      611.39      694.21    154.35 o 
  -5   3  14       12.76      -33.55     56.63 o 
  -3   3  14       42.20      -35.63    113.27 o 
  -1   3  14       44.90      -61.77     63.03 o 
   1   3  14       27.34      -35.87     67.30 o 
   3   3  14       91.43      -23.92    111.42 o 
 -26   4  14       61.66       22.82     32.42 o 
 -24   4  14       57.59       -0.82     47.26 o 
 -22   4  14      270.69      255.83     64.82 o 
 -20   4  14        2.91      -24.52     53.49 o 
 -18   4  14       51.55       45.07     53.03 o 
 -16   4  14      374.35      389.83     63.38 o 
 -14   4  14        0.94       40.64     56.23 o 
 -12   4  14      543.58      430.97     67.45 o 
 -10   4  14      171.75      247.84     63.43 o 
  -8   4  14        5.06       42.18     59.40 o 
  -6   4  14       38.48       30.43     61.00 o 
  -4   4  14       53.61       15.02     64.99 o 
  -2   4  14      198.80      187.58     70.21 o 
   0   4  14        7.61      -41.79     66.29 o 
   2   4  14        4.31      -33.75     73.67 o 
 -23   5  14       50.97       91.27     77.50 o 
 -21   5  14      422.45      505.43     83.43 o 
 -19   5  14     1024.27     1210.24     94.12 o 
 -17   5  14       80.39       18.01     59.92 o 
 -15   5  14        3.41      -31.91     58.07 o 
 -13   5  14      142.26      148.84     63.30 o 
 -11   5  14      224.46      286.30     81.74 o 
  -9   5  14      488.67      695.67    115.33 o 
  -7   5  14      665.72      736.21     84.53 o 
  -5   5  14      690.46      770.26     90.71 o 
  -3   5  14      162.61      162.85     74.96 o 
  -1   5  14       32.09       47.22     53.90 o 
 -18   6  14      532.09      591.66    118.11 o 
 -16   6  14        0.55      -54.57     62.30 o 
 -14   6  14       40.48      -40.44     62.35 o 
 -12   6  14       33.37        2.07     70.20 o 
 -10   6  14      339.60      370.29     79.50 o 
  -8   6  14       16.44       17.99     69.57 o 
  -6   6  14      195.04      358.78     81.69 o 
 -27   1  15       49.07       20.86     29.90 o 
 -25   1  15      247.12      195.55     32.43 o 
 -23   1  15     1926.37     1757.92     56.46 o 
 -21   1  15       18.97       -8.69     23.76 o 
 -19   1  15     1086.88     1178.48     50.42 o 
 -17   1  15     2771.25     2889.18     80.99 o 
 -15   1  15      787.87      832.09     76.44 o 
 -13   1  15       51.93       12.29     37.04 o 
 -11   1  15       10.59       49.45     33.66 o 
  -9   1  15     1150.90      999.23     56.77 o 
  -7   1  15       15.14       -8.52     53.63 o 
  -5   1  15      236.40      172.61     48.52 o 
  -3   1  15      244.42      338.59     56.39 o 
  -1   1  15     1861.09     1918.65     85.43 o 
   1   1  15       58.64      133.57     61.30 o 
   3   1  15      108.80      167.38     67.89 o 
 -28   2  15      293.95      220.98     41.27 o 
 -26   2  15      376.74      385.54     38.96 o 
 -24   2  15      389.22      405.39     56.23 o 
 -22   2  15        7.62       32.78     24.60 o 
 -20   2  15        2.09      -70.08     71.15 o 
 -18   2  15       28.65       28.34     37.53 o 
 -16   2  15      372.48      346.67     46.55 o 
 -14   2  15       11.22       26.39     49.04 o 
 -12   2  15      192.36      189.91     56.79 o 
 -10   2  15     1000.40     1160.87     78.48 o 
  -8   2  15       71.20       53.47     59.04 o 
  -6   2  15      136.81      165.63     90.85 o 
  -4   2  15      197.85      206.79     66.93 o 
  -2   2  15       43.76       77.70     70.45 o 
   0   2  15        7.81      -34.71     67.99 o 
   2   2  15       17.75       -2.94     72.23 o 
 -27   3  15       25.79       51.36     39.44 o 
 -25   3  15      151.63      167.39     53.44 o 
 -23   3  15       64.88       89.82     56.85 o 
 -21   3  15        1.98      -70.09     49.37 o 
 -19   3  15       87.40       76.21     58.70 o 
 -17   3  15      228.73      319.29     60.58 o 
 -15   3  15       82.30       46.18     51.62 o 
 -13   3  15      395.34      405.67     64.45 o 
 -11   3  15      849.70      962.01     79.79 o 
  -9   3  15      269.25      291.16     66.46 o 
  -7   3  15        5.49       62.90     62.10 o 
  -5   3  15       36.83      -43.78     61.44 o 
  -3   3  15        9.21      -54.08     64.31 o 
  -1   3  15       60.41       19.00     69.91 o 
   1   3  15       17.16      -91.46     71.50 o 
 -24   4  15      833.00     1129.91     93.78 o 
 -22   4  15      621.37      610.70     76.74 o 
 -20   4  15      556.27      543.44     73.48 o 
 -18   4  15       19.27      -12.05    121.24 o 
 -16   4  15       33.53       78.67     58.16 o 
 -14   4  15      171.78      206.99     63.43 o 
 -12   4  15      394.79      457.56     72.17 o 
 -10   4  15     1125.61     1314.39     93.46 o 
  -8   4  15       79.93      152.25     66.90 o 
  -6   4  15      348.37      470.51     78.46 o 
  -4   4  15      412.91      328.81     76.18 o 
  -2   4  15      142.96       61.81     75.29 o 
 -21   5  15      104.00      172.65     98.20 o 
 -19   5  15      134.03      155.80     69.90 o 
 -17   5  15       15.54       89.90     64.23 o 
 -15   5  15       31.26       60.67     63.39 o 
 -13   5  15        0.68      -31.44     62.56 o 
 -11   5  15      247.52      288.48     72.70 o 
  -9   5  15       69.98      171.80     92.97 o 
  -7   5  15        8.57       64.81     71.59 o 
  -5   5  15        0.78       22.41     73.68 o 
 -14   6  15      286.62      294.89     76.43 o 
 -12   6  15       37.61       82.48     83.99 o 
 -10   6  15       90.43      184.83     79.41 o 
 -28   0  16       85.02       40.26     42.70 o 
 -26   0  16      133.04      139.23     61.84 o 
 -24   0  16      405.41      196.16     61.89 o 
 -22   0  16        5.61      -49.30     67.55 o 
 -20   0  16      510.57      525.40     46.58 o 
 -18   0  16     2298.61     2363.76    102.25 o 
 -16   0  16     3092.81     3227.36    109.16 o 
 -14   0  16       69.06      -37.82     48.77 o 
 -12   0  16      800.29      762.19    107.81 o 
 -10   0  16      163.79      105.50     57.95 o 
  -8   0  16        3.04      -73.67    120.96 o 
  -6   0  16       19.29      -30.56     59.29 o 
  -4   0  16      661.67      698.01    189.28 o 
  -2   0  16      843.32      883.61    149.19 o 
   0   0  16       18.30       19.96     77.74 o 
 -27   1  16      320.51      256.45     36.94 o 
 -25   1  16       92.45      110.81     32.70 o 
 -23   1  16        1.92       10.65     28.81 o 
 -21   1  16       41.99        7.62     34.22 o 
 -19   1  16       19.88       30.99     36.51 o 
 -17   1  16      372.65      354.70     46.79 o 
 -15   1  16      246.89      218.64     44.28 o 
 -13   1  16       28.07      -48.98     40.90 o 
 -11   1  16        3.11      -64.26     42.84 o 
  -9   1  16       58.91      -24.56     53.47 o 
  -7   1  16      135.66      141.64     64.03 o 
  -5   1  16      138.01       75.35     91.90 o 
  -3   1  16       39.38       17.12     71.74 o 
  -1   1  16      150.44      125.83     75.03 o 
   1   1  16        6.79       69.31     81.24 o 
 -26   2  16       74.34       68.31     32.73 o 
 -24   2  16      107.40      102.53     37.03 o 
 -22   2  16       42.61      -12.70     37.65 o 
 -20   2  16      705.96      776.76     74.29 o 
 -18   2  16      321.57      361.43     55.46 o 
 -16   2  16      145.46      111.96     55.22 o 
 -14   2  16        5.72       30.01     54.42 o 
 -12   2  16     1808.85     1873.13    127.56 o 
 -10   2  16      378.61      291.39     67.41 o 
  -8   2  16       33.61       83.80     65.41 o 
  -6   2  16       11.35       -0.14     63.70 o 
  -4   2  16       28.16       18.23     70.45 o 
  -2   2  16      279.72      327.28    136.95 o 
   0   2  16      159.24      170.58     83.05 o 
 -25   3  16      275.91      299.87    105.85 o 
 -23   3  16      272.47      310.14     76.32 o 
 -21   3  16      295.17      288.93     63.92 o 
 -19   3  16        2.46      -83.80     84.07 o 
 -17   3  16       85.61       44.02     57.30 o 
 -15   3  16       79.24       75.32     58.06 o 
 -13   3  16      386.93      529.38     74.71 o 
 -11   3  16      241.75      305.77     67.39 o 
  -9   3  16      554.62      645.79    163.60 o 
  -7   3  16      246.10      341.60     75.31 o 
  -5   3  16       86.10       59.89     70.15 o 
  -3   3  16      176.27      165.68     76.48 o 
  -1   3  16       33.64      -24.00     91.53 o 
 -22   4  16       85.63      113.66     66.60 o 
 -20   4  16       55.35        1.98     63.65 o 
 -18   4  16       13.42        1.72     61.26 o 
 -16   4  16      145.21      169.72     67.01 o 
 -14   4  16        6.38      -64.22     61.67 o 
 -12   4  16      414.30      395.20     74.94 o 
 -10   4  16        3.02       96.06     68.45 o 
  -8   4  16      175.28      265.79     74.28 o 
  -6   4  16       98.84      106.39     73.92 o 
  -4   4  16        6.13      -31.70     71.88 o 
 -19   5  16      245.76      149.95     70.28 o 
 -17   5  16       55.04       -5.71     64.82 o 
 -15   5  16       18.32       49.08     68.27 o 
 -13   5  16      118.11      116.77    128.11 o 
 -11   5  16       18.35        1.80     71.78 o 
  -9   5  16      172.27      154.44    101.41 o 
 -25   1  17      188.59      122.55     56.81 o 
 -23   1  17      110.57       30.56     47.12 o 
 -21   1  17      123.77       61.82     38.85 o 
 -19   1  17      193.69      186.91     54.12 o 
 -17   1  17      817.49     1062.65     81.20 o 
 -15   1  17       62.78       55.64     45.91 o 
 -13   1  17      759.46      717.38     61.45 o 
 -11   1  17      117.34      107.08     50.19 o 
  -9   1  17      170.17      102.32     57.45 o 
  -7   1  17        3.95      -76.71     51.14 o 
  -5   1  17      214.65      155.22     72.10 o 
  -3   1  17      144.36      102.66     79.15 o 
 -24   2  17      295.29      308.16     60.60 o 
 -22   2  17        1.23      -56.26     37.51 o 
 -20   2  17       37.33       -3.65     58.41 o 
 -18   2  17        1.82        2.82     43.67 o 
 -16   2  17       24.67      -17.00     43.18 o 
 -14   2  17       42.00       73.99    116.89 o 
 -12   2  17       55.12        1.78     60.27 o 
 -10   2  17     1108.72     1118.20    108.79 o 
  -8   2  17      235.82      254.51     71.90 o 
  -6   2  17       43.04      156.51     74.95 o 
  -4   2  17      128.61       77.76     78.31 o 
 -23   3  17       86.50       72.66     64.02 o 
 -21   3  17       86.01       61.44     61.47 o 
 -19   3  17       36.28      -21.95     58.83 o 
 -17   3  17       57.53       29.77     88.12 o 
 -15   3  17       81.37       16.96     81.07 o 
 -13   3  17      244.36      138.74     67.06 o 
 -11   3  17       13.26       39.07     65.63 o 
  -9   3  17      199.29      250.98     75.14 o 
  -7   3  17       46.01      -15.92     69.99 o 
  -5   3  17       14.01      -73.62     73.88 o 
 -20   4  17      375.42      450.36     77.44 o 
 -18   4  17       12.19        1.59     61.30 o 
 -16   4  17       22.99      -17.96     64.34 o 
 -14   4  17      249.42      225.09     72.75 o 
 -12   4  17       71.24       56.61     68.40 o 
 -10   4  17      536.11      736.86     92.86 o 
  -8   4  17      192.19      289.00    107.51 o 
 -20   0  18      212.95      137.23     75.85 o 
 -18   0  18     2301.78     2194.67    136.82 o 
 -16   0  18      139.78      100.03     81.58 o 
 -14   0  18       16.77      -42.25     78.61 o 
 -12   0  18      189.63       84.29     88.56 o 
 -10   0  18      127.89       60.81     98.13 o 
  -8   0  18      149.60       -1.12    100.97 o 
  -6   0  18      111.64       53.93    109.27 o 
 -25   1  18      119.42       63.46     52.95 o 
 -23   1  18        7.80      -11.69     49.83 o 
 -21   1  18       35.92       21.58     40.84 o 
 -19   1  18      129.22      122.25     46.92 o 
 -17   1  18      116.96      198.47     67.89 o 
 -15   1  18      148.38      136.43     51.17 o 
 -13   1  18      110.62       90.44     51.86 o 
 -11   1  18      170.28      108.18     55.11 o 
  -9   1  18       49.16       13.90     56.31 o 
  -7   1  18       59.04      -50.74     56.87 o 
 -22   2  18       11.92        9.51     42.40 o 
 -20   2  18       10.98      -52.83     58.98 o 
 -18   2  18      320.34      273.40     96.32 o 
 -16   2  18      117.97       41.29     49.19 o 
 -14   2  18       73.36       81.55     51.95 o 
 -12   2  18      416.16      533.97     78.09 o 
 -10   2  18       89.77       51.56     71.19 o 
  -8   2  18        4.35       49.28     92.67 o 
 -21   3  18      266.00      352.70     72.94 o 
 -19   3  18       13.44       15.46     64.61 o 
 -17   3  18      111.85       93.55     68.02 o 
 -15   3  18        7.31       13.17     65.85 o 
 -13   3  18        2.55        0.99     65.20 o 
 -11   3  18      469.75      500.36     85.61 o 
  -9   3  18        3.06      -36.64     74.11 o 
 -21   1  19       68.08       83.27     79.43 o 
 -19   1  19      317.95      281.84     73.73 o 
 -17   1  19      199.46      291.15     63.23 o 
 -15   1  19       43.97       59.86     52.76 o 
 -13   1  19      185.09      168.34     58.81 o 
 -11   1  19      222.17      223.43     62.23 o 
 -18   2  19      179.19      138.76     52.62 o 
 -16   2  19       11.89      -58.11     51.68 o 
 -14   2  19       33.63        4.22     54.78 o 
                                                 
